# Supplementary material for: CRISPR/Cas9-mediated genome editing in wild-derived mice: generation of tamed wild-derived strains by mutation of the a (nonagouti) gene
Source: Sci Rep. 2017 Feb 14;7:42476. doi: 10.1038/srep42476 (PMC5307340; doi:10.1038/srep42476)
Supplement: Supplementary Table S1 [file srep42476-s2.xls]

## Sheet: Up in KO 379 genes
ProbeName	GeneSymbol	GeneName	Description	Chromosome Number_Avadis_	FC ([KO] vs [WT])	Log FC ([KO] vs [WT])	FC (abs) ([KO] vs [WT])	Regulation ([KO] vs [WT])	WT1	WT2	KO1	KO2	KO3	KO4	KO5	KO6
A_65_P20551			BX528370 Knowles [BX528370]	chrY	17.038	4.09069	17.038	up	-0.45358	-0.503091	0.0667653	7.54641	-0.779982	7.42843	-0.0667653	7.47924
A_51_P479715	Eif2s3y	eukaryotic translation initiation factor 2, subunit 3, structural gene Y-linked	Mus musculus eukaryotic translation initiation factor 2, subunit 3, structural gene Y-linked (Eif2s3y), mRNA [NM_012011]	chrY	13.8767	3.79459	13.8767	up	-0.011848	-0.46893	0.011848	7.36476	-0.769399	7.38763	-0.0892015	7.41959
A_51_P436342	Hoxb5	homeobox B5	Mus musculus homeobox B5 (Hoxb5), mRNA [NM_008268]	chr11	10.9346	3.45084	10.9346	up	-2.22535	-2.82398	4.23733	0.14943	2.66343	-2.11692	0.773165	-0.149431
A_55_P2796522	Ddx3y	DEAD (Asp-Glu-Ala-Asp) box polypeptide 3, Y-linked	Mus musculus DEAD (Asp-Glu-Ala-Asp) box polypeptide 3, Y-linked (Ddx3y), mRNA [NM_012008]	chrY	9.06895	3.18094	9.06895	up	-0.399776	-0.454086	0.0594735	5.8783	-0.751957	5.75773	-0.0594735	5.63995
A_55_P2715643	Uty	ubiquitously transcribed tetratricopeptide repeat gene, Y chromosome	ubiquitously transcribed tetratricopeptide repeat gene, Y chromosome [Source:MGI Symbol;Acc:MGI:894810] [ENSMUST00000185837]	chrY	8.94629	3.16129	8.94629	up	-0.402211	-0.460158	0.0594363	5.51372	-0.757011	5.89999	-0.0594358	5.72393
A_55_P1976142	Gm10609	predicted gene 10609	Mus musculus cDNA, RIKEN full-length enriched library, clone:G130205P11 product:hypothetical protein, full insert sequence. [AK144086]	chr9	8.92357	3.15762	8.92357	up	-0.380551	-0.203013	0.122588	2.48011	-0.71556	15.3079	-0.0140176	0.0140171
A_52_P722881			Mus musculus adult male aorta and vein cDNA, RIKEN full-length enriched library, clone:A530097J15 product:hypothetical Dynamin central region containing protein, full insert sequence. [AK041295]		8.68461	3.11846	8.68461	up	-0.412591	-0.474668	0.0547061	2.75185	-0.755299	10.6191	3.43337	-0.0547061
A_55_P2735325	Uty	ubiquitously transcribed tetratricopeptide repeat gene, Y chromosome	Mus musculus ubiquitously transcribed tetratricopeptide repeat gene, Y chromosome (Uty), mRNA [NM_009484]	chrY	7.92649	2.98668	7.92649	up	-0.802256	-0.127446	-0.332871	5.42905	-1.12427	5.4745	0.127445	5.55714
A_55_P2846101	Eif2s3y	eukaryotic translation initiation factor 2, subunit 3, structural gene Y-linked	Mus musculus eukaryotic translation initiation factor 2, subunit 3, structural gene Y-linked (Eif2s3y), mRNA [NM_012011]	chrY	7.87226	2.97678	7.87226	up	-0.455012	-0.50056	0.0575399	5.36464	-0.781136	5.1388	-0.0575399	5.27164
A_51_P283044	Kdm5d	lysine (K)-specific demethylase 5D	Mus musculus lysine (K)-specific demethylase 5D (Kdm5d), mRNA [NM_011419]	chrY	7.82752	2.96855	7.82752	up	0.0192714	-1.42513	-0.861497	5.3084	-1.20245	5.14269	-0.0192709	5.22589
A_52_P644794	Gpc5	glypican 5	PREDICTED: Mus musculus glypican 5 (Gpc5), transcript variant X5, mRNA [XM_006518322]	chr14	6.9608	2.79925	6.9608	up	-0.225453	-0.267585	0.296482	-0.404587	-0.170566	15.2455	0.170566	0.178987
A_51_P179578	Gbx2	gastrulation brain homeobox 2	Mus musculus gastrulation brain homeobox 2 (Gbx2), mRNA [NM_010262]	chr1	6.63118	2.72927	6.63118	up	-4.16118	-0.724529	2.33059	-1.14619	1.52894	-2.79005	1.07066	0.724529
A_55_P1953573	Tyrp1	tyrosinase-related protein 1	Mus musculus tyrosinase-related protein 1 (Tyrp1), transcript variant 1, mRNA [NM_031202]	chr4	6.60348	2.72323	6.60348	up	-2.50461	-2.40504	0.0611796	0.699081	0.904152	-1.15121	1.1584	-0.0611796
A_55_P2024993	Hoxb4	homeobox B4	Mus musculus homeobox B4 (Hoxb4), mRNA [NM_010459]	chr11	6.50655	2.70189	6.50655	up	-1.09592	-1.15646	4.85461	-1.33397	4.26644	-1.54793	2.11917	1.09592
A_55_P2040549	Phox2b	paired-like homeobox 2b	Mus musculus paired-like homeobox 2b (Phox2b), mRNA [NM_008888]	chr5	6.39491	2.67692	6.39491	up	-2.07022	-2.12756	2.15253	-1.4559	0.82309	-0.82309	1.53605	1.23552
A_55_P2062991	Tmprss11b	transmembrane protease, serine 11B	Mus musculus transmembrane protease, serine 11B (Tmprss11b), mRNA [NM_177024]	chr5	6.20818	2.63417	6.20818	up	-0.218394	-0.27061	0.262811	14.458	-0.54873	-0.163365	0.165983	0.163365
A_55_P2763056	Olfr988	olfactory receptor 988	Mus musculus olfactory receptor 988 (Olfr988), mRNA [NM_001011534]	chr2	5.94325	2.57125	5.94325	up	-0.169324	-0.221881	0.28477	-0.423868	14.6609	-0.608388	0.171119	0.169324
A_55_P2731516	Kdm5d	lysine (K)-specific demethylase 5D	Mus musculus lysine (K)-specific demethylase 5D (Kdm5d), mRNA [NM_011419]	chrY	5.89814	2.56026	5.89814	up	-0.416508	-0.480017	0.0583534	4.57381	-0.768655	4.57924	-0.0583534	4.28759
A_51_P383399	Aldh1a7	aldehyde dehydrogenase family 1, subfamily A7	Mus musculus aldehyde dehydrogenase family 1, subfamily A7 (Aldh1a7), mRNA [NM_011921]	chr19	5.8052	2.53735	5.8052	up	-2.36773	-1.80954	-0.338584	1.69691	0.773681	-0.37256	0.594233	0.338584
A_55_P2743867	Sv2c	synaptic vesicle glycoprotein 2c	Mus musculus synaptic vesicle glycoprotein 2c (Sv2c), mRNA [NM_029210]	chr13	5.62258	2.49123	5.62258	up	-1.11628	-0.953233	-0.0824137	0.451734	0.0824137	8.25892	0.418734	-0.390518
A_55_P2591061	Kdm5d	lysine (K)-specific demethylase 5D	lysine (K)-specific demethylase 5D [Source:MGI Symbol;Acc:MGI:99780] [ENSMUST00000189626]	chrY	5.52516	2.46602	5.52516	up	-0.769761	-0.730116	-0.196562	3.92685	-1.10344	3.75032	0.196562	3.72275
A_55_P2556138	Gm32448	predicted gene, 32448	PREDICTED: Mus musculus predicted gene, 32448 (Gm32448), ncRNA [XR_382256]	chr13	5.36012	2.42227	5.36012	up	-1.7487	-2.12655	2.4963	-0.801435	0.84842	0.36456	-0.0293589	0.0293589
A_66_P129697	Olfr69	olfactory receptor 69	Mus musculus olfactory receptor 69 (Olfr69), mRNA [NM_013621]	chr7	5.30842	2.40828	5.30842	up	-0.455955	-0.501916	3.63822	4.11856	0.095633	-0.397711	-0.0956325	4.21701
A_52_P15300	Hoxb2	homeobox B2	Mus musculus homeobox B2 (Hoxb2), mRNA [NM_134032]	chr11	5.30185	2.4065	5.30185	up	-2.14283	-0.864636	3.07777	-2.39941	3.49222	-1.64138	2.02272	0.864636
A_51_P334689	Uts2	urotensin 2	Mus musculus urotensin 2 (Uts2), mRNA [NM_011910]	chr4	5.2975	2.40531	5.2975	up	-2.14363	-1.01771	3.56068	-1.20686	0.862013	-0.862013	1.11386	1.48018
A_51_P137913	Slc17a7	solute carrier family 17 (sodium-dependent inorganic phosphate cotransporter), member 7	Mus musculus solute carrier family 17 (sodium-dependent inorganic phosphate cotransporter), member 7 (Slc17a7), mRNA [NM_182993]	chr7	5.29395	2.40435	5.29395	up	-2.01123	-0.719384	3.31021	-0.944622	2.6938	-1.47195	1.92742	0.719384
A_66_P101132	Hist1h2bp	histone cluster 1, H2bp	Mus musculus histone cluster 1, H2bp (Hist1h2bp), transcript variant 1, mRNA [NM_178202]	chr13	5.24236	2.39022	5.24236	up	-2.34136	-0.164514	0.0365648	2.11476	3.08101	-0.0365644	-0.674772	2.3027
A_55_P2510133	1700064J06Rik	RIKEN cDNA 1700064J06 gene	Mus musculus RIKEN cDNA 1700064J06 gene (1700064J06Rik), long non-coding RNA [NR_045348]	chr10	4.87559	2.28558	4.87559	up	-0.167991	-0.232257	0.283503	12.9772	-0.512387	-0.600628	0.197033	0.167991
A_55_P2060672	Hoxa3	homeobox A3	Mus musculus homeobox A3 (Hoxa3), mRNA [NM_010452]	chr6	4.77937	2.25682	4.77937	up	-1.27487	-0.583659	3.90224	-1.19109	3.84437	-1.70253	2.52868	0.583658
A_66_P108191			predicted gene 2888 [Source:MGI Symbol;Acc:MGI:3781066] [ENSMUST00000178577]	chr14	4.7312	2.2422	4.7312	up	-1.2437	-3.0228	0.264959	-0.839828	0.544299	-0.264959	0.33272	0.61655
A_55_P2068969	Vmn2r52	vomeronasal 2, receptor 52	Mus musculus vomeronasal 2, receptor 52 (Vmn2r52), mRNA [NM_001105191]	chr7	4.72461	2.2402	4.72461	up	-0.522183	-1.40752	6.52867	-0.102152	-0.0946331	0.0946331	0.262941	0.9626
A_51_P214187	Slc6a3	solute carrier family 6 (neurotransmitter transporter, dopamine), member 3	Mus musculus solute carrier family 6 (neurotransmitter transporter, dopamine), member 3 (Slc6a3), mRNA [NM_010020]	chr13	4.47661	2.16241	4.47661	up	-1.95958	-1.99179	-0.778835	1.49868	0.147761	0.252731	0.113704	-0.113704
A_51_P273556	Fam83d	family with sequence similarity 83, member D	Mus musculus family with sequence similarity 83, member D (Fam83d), mRNA [NM_027975]	chr2	4.47077	2.16052	4.47077	up	-1.63692	-2.13041	1.43312	0.428286	-1.06214	-0.428286	0.552496	0.737676
A_66_P110172	Olfr970	olfactory receptor 970	Mus musculus olfactory receptor 970 (Olfr970), mRNA [NM_146611]	chr9	4.23944	2.08387	4.23944	up	-0.182369	-0.222322	3.62568	-0.395838	-0.506096	0.610361	7.77269	0.182369
A_55_P2104716	D830030K20Rik	RIKEN cDNA D830030K20 gene	Mus musculus RIKEN cDNA D830030K20 gene (D830030K20Rik), mRNA [NM_177135]	chr14	3.92627	1.97316	3.92627	up	-2.28293	-0.771245	0.202729	-0.411683	0.25466	0.335789	-0.202729	2.49768
A_51_P406157	Calcb	calcitonin-related polypeptide, beta	Mus musculus calcitonin-related polypeptide, beta (Calcb), mRNA [NM_054084]	chr7	3.91396	1.96863	3.91396	up	-1.19042	-1.20633	2.53593	-0.20317	-0.378608	0.20317	1.1011	1.36311
A_30_P01031740			lincRNA:chr4:89032648-89133273 forward strand	chr4	3.87836	1.95545	3.87836	up	0.0336025	-0.0540135	-0.126848	-0.0336025	-0.118148	0.0510566	0.0429318	11.8561
A_66_P129125	Gm41386	predicted gene, 41386	PREDICTED: Mus musculus uncharacterized LOC105246024 (LOC105246024), transcript variant X3, ncRNA [XR_875596]	chr15	3.85818	1.94792	3.85818	up	-0.237382	-0.290513	0.237382	2.98067	-0.333902	-0.655303	2.40699	5.46801
A_55_P2101021	Lao1	L-amino acid oxidase 1	Mus musculus L-amino acid oxidase 1 (Lao1), mRNA [NM_133892]	chr4	3.85128	1.94534	3.85128	up	-1.15048	-1.46018	0.544961	1.51058	-0.758555	0.303687	-0.303687	2.54308
A_66_P108170	Dgkeos	diacylglycerol kinase, epsilon, opposite strand	Mus musculus adult retina cDNA, RIKEN full-length enriched library, clone:A930013B10 product:hypothetical protein, full insert sequence. [AK044435]	chr11	3.83029	1.93745	3.83029	up	-1.0015	-0.696512	4.80933	-0.286758	-0.360094	0.286758	1.53216	0.549311
A_55_P2042456	Vgll2	vestigial like 2 homolog (Drosophila)	Mus musculus vestigial like 2 homolog (Drosophila) (Vgll2), transcript variant 1, mRNA [NM_153786]	chr10	3.80437	1.92766	3.80437	up	-1.99932	-0.805917	2.07529	2.66632	0.805917	0.920067	-1.64526	-1.67211
A_55_P2899365	Esr1	estrogen receptor 1 (alpha)	Mus musculus estrogen receptor 1 (alpha) (Esr1), transcript variant 3, mRNA [NM_001302532]	chr10	3.79016	1.92226	3.79016	up	-0.458833	-0.52394	3.78705	0.418922	0.108793	-0.529113	4.90837	-0.108793
A_66_P126715	Mpz	myelin protein zero	Mus musculus myelin protein zero (Mpz), mRNA [NM_008623]	chr1	3.76383	1.9122	3.76383	up	-2.51028	-1.19733	-1.37807	0.309743	1.12678	-0.276013	0.276013	0.291933
A_55_P2179572	Slc18a3	solute carrier family 18 (vesicular monoamine), member 3	Mus musculus solute carrier family 18 (vesicular monoamine), member 3 (Slc18a3), mRNA [NM_021712]	chr14	3.7587	1.91023	3.7587	up	-1.54574	-1.56869	1.27838	0.47581	-0.42197	-0.576183	0.940107	0.42197
A_55_P2044374	Gm5460	predicted gene 5460	PREDICTED: Mus musculus predicted gene 5460 (Gm5460), transcript variant X2, mRNA [XM_006519209]	chr14	3.75429	1.90854	3.75429	up	-0.183964	-0.239621	2.93206	-0.39482	0.752198	-0.604143	7.31124	0.183964
A_55_P1987424	Uba1y	ubiquitin-activating enzyme, Chr Y	Mus musculus ubiquitin-activating enzyme, Chr Y (Uba1y), mRNA [NM_011667]	chrY_random	3.73704	1.9019	3.73704	up	-0.432348	-0.496246	0.0525961	3.6655	-0.774381	2.69118	-0.0525961	3.0433
A_52_P11618	Dusp19	dual specificity phosphatase 19	Mus musculus dual specificity phosphatase 19 (Dusp19), mRNA [NM_024438]	chr2	3.72825	1.8985	3.72825	up	-1.93559	-0.243213	2.71006	-0.0428209	0.1857	-0.327029	0.0428209	2.28586
A_55_P2029721			RIKEN cDNA 4933416E14 gene [Source:MGI Symbol;Acc:MGI:1918430] [ENSMUST00000137955]	chrX	3.70738	1.8904	3.70738	up	-0.456769	0.903077	0.0540762	-0.36224	13.7664	-0.839977	-0.0540762	0.117148
A_65_P06029	Fam171b	family with sequence similarity 171, member B	family with sequence similarity 171, member B [Source:MGI Symbol;Acc:MGI:2444579] [ENSMUST00000051454]	chr2	3.67645	1.87831	3.67645	up	0.0212674	-0.0212674	0.58081	-0.218543	-0.320997	-0.40885	6.12756	5.5099
A_66_P105752	Gm28548	predicted gene 28548	PREDICTED: Mus musculus predicted gene 28548 (Gm28548), transcript variant X1, ncRNA [XR_379806]	chr9	3.67245	1.87674	3.67245	up	-0.229151	-0.281048	0.229151	5.31275	-0.571977	-0.661423	0.618979	4.80239
A_51_P232649	Olfr706	olfactory receptor 706	Mus musculus olfactory receptor 706 (Olfr706), mRNA [NM_146353]	chr7	3.65152	1.8685	3.65152	up	-0.219715	-0.284956	5.29262	-0.0697074	0.0697074	-0.670578	4.9441	0.130833
A_52_P291428	Gm5458	predicted gene 5458	Mus musculus predicted gene 5458 (Gm5458), mRNA [NM_001024706]	chr14	3.6426	1.86497	3.6426	up	-1.90601	-1.92484	0.063283	-0.873389	0.267889	0.0133047	-0.0133047	0.239474
A_55_P1988313				chrX	3.52142	1.81616	3.52142	up	-1.14098	-1.20061	0.271295	2.91309	-0.0111313	-0.678898	0.0111308	1.36669
A_55_P2857048	Gm10413	predicted gene 10413	Mus musculus predicted gene 10413 (Gm10413), mRNA [NM_029288]	chr14	3.49901	1.80695	3.49901	up	-1.75312	-1.93675	0.0660291	-0.829	0.298049	0.0872951	-0.0660291	0.215737
A_51_P122055	Vwa7	von Willebrand factor A domain containing 7	Mus musculus von Willebrand factor A domain containing 7 (Vwa7), mRNA [NM_138582]	chr17	3.49765	1.80639	3.49765	up	-2.57352	-0.135797	1.31937	-0.743989	1.11959	0.135797	1.02222	-0.14261
A_51_P379341	Neurod2	neurogenic differentiation 2	Mus musculus neurogenic differentiation 2 (Neurod2), mRNA [NM_010895]	chr11	3.49227	1.80417	3.49227	up	-1.97651	-0.747114	1.62087	-0.166694	1.38201	-0.839501	0.490756	0.166694
A_55_P1966518	Hoxc5	homeobox C5	Mus musculus homeobox C5 (Hoxc5), mRNA [NM_175730]	chr15	3.48515	1.80122	3.48515	up	-0.844623	-0.325271	2.81486	-0.00796652	2.11009	-0.464287	2.83699	0.00796604
A_55_P1984745	Pappa2	pappalysin 2	Mus musculus pappalysin 2 (Pappa2), mRNA [NM_001085376]	chr1	3.47379	1.79651	3.47379	up	-1.76604	-0.646724	2.34694	-0.218966	1.02438	0.388405	0.0980978	-0.0980978
A_52_P185162	Slc26a3	solute carrier family 26, member 3	solute carrier family 26, member 3 [Source:MGI Symbol;Acc:MGI:107181] [ENSMUST00000110854]	chr12	3.46814	1.79416	3.46814	up	-0.842613	-0.775351	-0.384891	3.88318	0.384891	0.594655	-0.487913	1.92115
A_55_P2802535	Ttc39d	tetratricopeptide repeat domain 39D	Mus musculus tetratricopeptide repeat domain 39D (Ttc39d), mRNA [NM_026351]	chr17	3.44345	1.78385	3.44345	up	-1.51215	-0.222407	3.94191	0.222407	-0.337265	-1.80449	2.9407	0.536179
A_55_P2232023	AI448005	expressed sequence AI448005	BB756663 RIKEN full-length enriched, melanocyte Mus musculus cDNA clone G270076L12 3', mRNA sequence [BB756663]	chr2	3.43768	1.78143	3.43768	up	-0.881523	-0.713316	4.26672	-2.42993	3.46119	-1.78951	1.6823	0.713316
A_55_P2616801	Dhrs7c	dehydrogenase/reductase (SDR family) member 7C	dehydrogenase/reductase (SDR family) member 7C [Source:MGI Symbol;Acc:MGI:1915710] [ENSMUST00000123862]	chr11	3.43737	1.78131	3.43737	up	-0.97332	-0.160606	0.160606	4.10322	-1.30781	-1.39219	4.43182	1.29041
A_52_P838199	Gm35216	predicted gene, 35216	PREDICTED: Mus musculus predicted gene, 35216 (Gm35216), transcript variant X1, ncRNA [XR_377584]	chr6	3.39964	1.76538	3.39964	up	0.169967	-0.169967	0.33033	-0.351528	-0.459926	-0.547675	6.52475	5.09635
A_51_P183894	Fbxo15	F-box protein 15	Mus musculus F-box protein 15 (Fbxo15), mRNA [NM_015798]	chr18	3.38018	1.7571	3.38018	up	-1.60188	-0.310745	-0.186139	0.186139	0.570477	0.526264	-0.40725	4.11523
A_51_P426513	Sult3a1	sulfotransferase family 3A, member 1	Mus musculus sulfotransferase-related protein (SULT-X2) mRNA, complete cds. [AF026075]	chr10	3.37451	1.75468	3.37451	up	-0.596806	-0.637586	4.84284	1.54961	0.842413	-0.409958	-0.245802	0.245802
A_55_P2010364			predicted gene 5116 [Source:MGI Symbol;Acc:MGI:3649164] [ENSMUST00000187732]	chr7	3.3345	1.73747	3.3345	up	-0.637452	-0.161932	-0.182528	0.686802	0.161931	1.23087	-0.271976	6.40157
A_55_P2129488	Wfdc10	WAP four-disulfide core domain 10	Mus musculus WAP four-disulfide core domain 10 (Wfdc10), mRNA [NM_001039501]	chr2	3.3097	1.7267	3.3097	up	-1.1619	-0.946461	1.39648	-0.0756025	-0.856733	2.25455	0.0756025	1.24083
A_51_P254122	Zfp92	zinc finger protein 92	Mus musculus zinc finger protein 92 (Zfp92), mRNA [NM_009566]	chrX	3.30312	1.72383	3.30312	up	-0.226315	-0.278413	0.226315	3.39769	-0.571815	-0.666054	1.02248	5.42016
A_66_P119964			immunoglobulin heavy variable 1-78 [Source:MGI Symbol;Acc:MGI:4439736] [ENSMUST00000199373]	chr12	3.28027	1.71381	3.28027	up	-0.238844	-0.293512	0.230092	6.13375	-0.570965	-0.12049	2.89293	0.12049
A_55_P1959374	Olfr898	olfactory receptor 898	Mus musculus olfactory receptor 898 (Olfr898), mRNA [NM_146871]	chr9	3.26873	1.70873	3.26873	up	-0.358086	-0.302343	4.46845	0.0730848	-0.486991	-0.0730844	0.8043	3.48533
A_66_P131389	Ugt2b38	UDP glucuronosyltransferase 2 family, polypeptide B38	Mus musculus UDP glucuronosyltransferase 2 family, polypeptide B38 (Ugt2b38), mRNA [NM_133894]	chr5	3.20292	1.67939	3.20292	up	-1.61527	-0.181928	0.717188	-0.808595	0.0116062	-0.0116067	0.371654	4.40448
A_52_P1045316	Gm11237	predicted gene 11237	Mus musculus predicted gene 11237 (Gm11237), mRNA [NM_001256481]	chr4	3.17458	1.66657	3.17458	up	-0.406834	-0.466123	0.0566654	2.60028	2.01699	-0.848489	-0.0566649	3.61174
A_52_P154101	Calca	calcitonin/calcitonin-related polypeptide, alpha	Mus musculus calcitonin/calcitonin-related polypeptide, alpha (Calca), transcript variant 2, mRNA [NM_001033954]	chr7	3.15642	1.65829	3.15642	up	-1.10757	-0.994153	1.82244	-0.147908	-0.0762281	0.0762281	1.6762	0.293837
A_55_P2360271	9530056K15Rik	RIKEN cDNA 9530056K15 gene	Mus musculus 16 days neonate cerebellum cDNA, RIKEN full-length enriched library, clone:9630002I21 product:unclassifiable, full insert sequence. [AK035765]	chr5	3.13538	1.64864	3.13538	up	-1.40302	-0.830036	1.59793	-0.106078	1.31799	-0.424755	0.701519	0.106078
A_51_P239203	Mapk13	mitogen-activated protein kinase 13	Mus musculus mitogen-activated protein kinase 13 (Mapk13), mRNA [NM_011950]	chr17	3.11825	1.64073	3.11825	up	-0.666361	-0.677677	2.33537	-0.845629	2.47455	-0.530915	1.848	0.530915
A_55_P2075080	Fat2	FAT tumor suppressor homolog 2 (Drosophila)	Mus musculus FAT tumor suppressor homolog 2 (Drosophila) (Fat2), mRNA [NM_001029988]	chr11	3.11696	1.64014	3.11696	up	-0.82354	-0.940361	2.4666	-1.03868	2.50545	-1.27294	0.82354	1.06516
A_55_P1980821	Kcnrg	potassium channel regulator	Mus musculus potassium channel regulator (Kcnrg), transcript variant 2, mRNA [NM_206974]	chr14	3.10552	1.63483	3.10552	up	0.0787682	-2.9504	1.03862	0.321165	-0.642537	-0.274756	-0.0787678	0.830393
A_30_P01024563			lincRNA:chr16:21794415-21815365 forward strand	chr16	3.09194	1.62851	3.09194	up	-0.0165243	0.051734	-0.0770936	-0.0308447	0.0165243	9.9732	0.0537906	-0.0588775
A_55_P2140042	Krt31	keratin 31	Mus musculus keratin 31 (Krt31), mRNA [NM_010659]	chr11	3.09052	1.62785	3.09052	up	0.0624051	-0.051137	0.0170856	-0.0880985	-0.0170856	9.89906	0.211385	-0.221454
A_55_P2074688	Hoxc4	homeobox C4	Mus musculus homeobox C4 (Hoxc4), mRNA [NM_013553]	chr15	3.07313	1.61971	3.07313	up	-2.63022	-0.14449	3.67465	-3.61372	2.76561	-2.68172	1.10481	0.14449
A_52_P554536	Tnfrsf26	tumor necrosis factor receptor superfamily, member 26	Mus musculus tumor necrosis factor receptor superfamily, member 26 (Tnfrsf26), mRNA [NM_175649]	chr7	3.07145	1.61892	3.07145	up	-0.750524	-0.979965	-0.738004	0.422807	0.69853	-0.422807	1.86266	2.69887
A_66_P131005	1700112H15Rik	RIKEN cDNA 1700112H15 gene	Mus musculus RIKEN cDNA 1700112H15 gene (1700112H15Rik), long non-coding RNA [NR_040472]	chr1	3.0683	1.61744	3.0683	up	-0.458538	-0.520455	0.00209379	0.469568	2.09024	-0.166561	-0.00209427	4.37441
A_55_P2360356	4933401D09Rik	RIKEN cDNA 4933401D09 gene	Mus musculus RIKEN cDNA 4933401D09 gene (4933401D09Rik), long non-coding RNA [NR_045431]	chr17	3.06729	1.61697	3.06729	up	0.116863	1.09891	0.055089	-0.654669	14.906	-0.844368	-0.0578833	-0.0550895
A_55_P2720913	Anapc4	anaphase promoting complex subunit 4	anaphase promoting complex subunit 4 [Source:MGI Symbol;Acc:MGI:1098673] [ENSMUST00000141641]	chr5	3.04321	1.60559	3.04321	up	-0.413325	-0.464792	0.0558662	1.3435	0.42225	-0.832623	-0.0558662	6.06608
A_55_P2520723				chr7	3.03353	1.601	3.03353	up	-1.3219	-0.467084	3.89911	-0.346061	0.360934	-0.272049	0.27205	0.325061
A_52_P128180	Slc5a7	solute carrier family 5 (choline transporter), member 7	Mus musculus solute carrier family 5 (choline transporter), member 7 (Slc5a7), mRNA [NM_022025]	chr17	3.00519	1.58745	3.00519	up	-1.69821	-0.869632	1.13832	0.327594	-0.327594	-0.691583	1.00501	0.369467
A_55_P2808199	Gm36908	predicted gene, 36908	PREDICTED: Mus musculus predicted gene, 36908 (Gm36908), transcript variant X2, ncRNA [XR_380222]	chr10	2.99106	1.58066	2.99106	up	-2.05763	-0.21339	1.00109	2.63868	-0.661871	-1.03083	0.510417	0.213389
A_51_P390954	Gm9961	predicted gene 9961	Mus musculus predicted gene 9961 (Gm9961), long non-coding RNA [NR_033509]	chr16	2.97692	1.57382	2.97692	up	-1.42183	0.0277214	-0.228161	2.09946	-0.0277214	0.524386	3.95203	-1.05939
A_51_P123262	Lamp5	lysosomal-associated membrane protein family, member 5	Mus musculus lysosomal-associated membrane protein family, member 5 (Lamp5), mRNA [NM_029530]	chr2	2.94834	1.5599	2.94834	up	-1.29232	-0.669213	1.27348	-0.27047	1.42643	-0.0745549	1.04537	0.0745549
A_66_P101652			predicted gene 8385 [Source:MGI Symbol;Acc:MGI:3648812] [ENSMUST00000058999]	chr12	2.94585	1.55868	2.94585	up	-0.183341	-0.223043	3.16601	-0.395332	1.63339	-0.590825	4.13635	0.183341
A_52_P875930	Gm12436	predicted gene 12436	PREDICTED: Mus musculus predicted gene 12436 (Gm12436), ncRNA [XR_390554]	chr4	2.94087	1.55624	2.94087	up	-0.239976	-0.284914	0.211049	4.65669	-0.119959	-0.658982	3.55403	0.119959
A_55_P2057459	Mall	mal, T cell differentiation protein-like	Mus musculus mal, T cell differentiation protein-like (Mall), mRNA [NM_145532]	chr2	2.93503	1.55337	2.93503	up	-1.43972	-0.633013	0.0825319	1.02389	-0.408078	-0.0825315	1.68462	0.801602
A_66_P116054	Tac2	tachykinin 2	Mus musculus tachykinin 2 (Tac2), transcript variant 2, mRNA [NM_001199971]	chr10	2.92857	1.5502	2.92857	up	-1.07839	-1.37291	-0.0177631	0.197385	0.693135	1.19637	-0.139607	0.0177631
A_55_P2723956				chr5	2.92312	1.54751	2.92312	up	0.445312	-0.211763	5.98798	-0.364896	-0.488577	-0.59203	5.23146	0.211762
A_51_P378298	Fcmr	Fc fragment of IgM receptor	Mus musculus Fas apoptotic inhibitory molecule 3 (Faim3), mRNA [NM_026976]	chr1	2.92004	1.54599	2.92004	up	-0.969484	-0.52808	2.52249	-0.428066	1.9389	-0.413854	0.749905	0.413854
A_51_P201581	Rln3	relaxin 3	Mus musculus relaxin 3 (Rln3), mRNA [NM_173184]	chr8	2.91443	1.54321	2.91443	up	-0.814193	-0.212846	-0.231516	-0.277721	1.90745	0.924205	3.64289	0.212846
A_51_P118400	Themis3	thymocyte selection associated family member 3	Mus musculus thymocyte selection associated family member 3 (Themis3), mRNA [NM_028998]	chr17	2.91332	1.54266	2.91332	up	-0.17137	-0.227124	0.285839	3.00838	-0.516386	-0.613154	0.17137	5.72445
A_52_P249514	Ccl12	chemokine (C-C motif) ligand 12	Mus musculus chemokine (C-C motif) ligand 12 (Ccl12), mRNA [NM_011331]	chr11	2.90037	1.53624	2.90037	up	-1.1036	-1.78838	0.0780559	-0.720117	0.689181	-0.0393558	0.0393558	0.494369
A_30_P01025012			lincRNA:chr9:31390809-31591204 forward strand	chr9	2.88781	1.52997	2.88781	up	0.136235	-0.854054	3.43735	-0.136235	-0.398411	0.222038	4.36035	-0.458703
A_55_P2121794	Sp9	trans-acting transcription factor 9	Mus musculus trans-acting transcription factor 9 (Sp9), mRNA [NM_001005343]	chr2	2.87126	1.52169	2.87126	up	-0.0252104	-2.08441	0.110758	0.316039	0.0252109	-2.03268	4.82398	-0.442036
A_66_P102991			UI-M-BZ1-bky-f-01-0-UI.s1 NIH_BMAP_MHI2_S1 Mus musculus cDNA clone UI-M-BZ1-bky-f-01-0-UI 3'. [BF457832]	chr5	2.85925	1.51564	2.85925	up	-0.316076	-0.378922	0.15257	4.42724	-0.176723	-0.0434465	2.60575	0.043447
A_66_P112749	Rln3	relaxin 3	relaxin 3 [Source:MGI Symbol;Acc:MGI:2158015] [ENSMUST00000061923]	chr8	2.85648	1.51424	2.85648	up	-0.601886	-0.515318	-0.230305	-0.239346	1.75965	0.668522	3.54499	0.230305
A_55_P1961616			immunoglobulin kappa chain variable 12-89 [Source:MGI Symbol;Acc:MGI:4439829] [ENSMUST00000103335]	chr6	2.85181	1.51188	2.85181	up	-0.35975	-0.418518	4.80983	0.862349	1.09142	-0.0271349	-0.00590563	0.00590611
A_55_P2115960	Olfr479	olfactory receptor 479	Mus musculus olfactory receptor 479 (Olfr479), mRNA [NM_001011742]	chr7	2.84039	1.50609	2.84039	up	0.0231342	-0.0231342	0.458414	-0.215174	-0.321442	-0.4127	3.55351	5.97392
A_66_P120145			Mus musculus 0 day neonate lung cDNA, RIKEN full-length enriched library, clone:E030020P05 product:unclassifiable, full insert sequence. [AK087030]	chr10	2.82643	1.49898	2.82643	up	-0.231758	-0.287781	0.231758	2.23688	-0.56572	-0.664711	2.38569	3.81136
A_66_P123851	Zp2	zona pellucida glycoprotein 2	Mus musculus zona pellucida glycoprotein 2 (Zp2), mRNA [NM_011775]	chr7	2.80838	1.48974	2.80838	up	-0.00694561	-0.501233	1.04802	0.853439	0.00694513	-0.228801	5.81892	-0.0846214
A_55_P2025690	Slc5a7	solute carrier family 5 (choline transporter), member 7	Mus musculus solute carrier family 5 (choline transporter), member 7 (Slc5a7), mRNA [NM_022025]	chr17	2.80393	1.48745	2.80393	up	-1.51347	-0.787046	1.15623	0.449205	-0.273834	-0.630302	1.04801	0.273834
A_55_P2740750			Mus musculus cDNA, clone:Y2G0135F10, strand:unspecified. [AK215526]	chr7	2.80294	1.48694	2.80294	up	-2.04224	0.29723	-0.24118	-0.693456	0.0927286	0.48473	-0.0927286	4.13652
A_52_P175757				chr13	2.80117	1.48603	2.80117	up	-0.175405	-0.227065	0.286916	2.79757	-0.511798	-0.597692	0.175405	5.55835
A_51_P394997	Neurod6	neurogenic differentiation 6	Mus musculus neurogenic differentiation 6 (Neurod6), mRNA [NM_009717]	chr6	2.78688	1.47865	2.78688	up	-1.54271	-0.729308	0.885144	0.0843444	0.815981	-0.0843449	0.496829	-0.142083
A_30_P01032711			lincRNA:chr18:57104718-57105355 forward strand	chr18	2.77216	1.47101	2.77216	up	-0.236748	-0.303586	0.236748	-0.455422	1.37484	-0.682775	4.43164	2.30002
A_52_P515959	Creb5	cAMP responsive element binding protein 5	Mus musculus 12 days embryo spinal ganglion cDNA, RIKEN full-length enriched library, clone:D130077B20 product:CAMP RESPONSE ELEMENT BINDING PROTEIN (CREB1) homolog [Homo sapiens], full insert sequence. [AK084024]	chr6	2.77193	1.47089	2.77193	up	-0.593306	0.0942652	0.466892	0.0263689	-0.557892	7.82236	-0.0263689	-0.403133
A_55_P2772563	Gm19600	predicted gene, 19600	PREDICTED: Mus musculus predicted gene, 19600 (Gm19600), transcript variant X1, ncRNA [XR_106135]	chr8	2.7685	1.4691	2.7685	up	-0.460827	0.100502	1.53853	4.38844	-0.786065	-0.876053	-0.100502	3.56929
A_66_P102005	Th	tyrosine hydroxylase	Mus musculus tyrosine hydroxylase (Th), mRNA [NM_009377]	chr7	2.76438	1.46696	2.76438	up	-0.784192	-1.39332	-0.177366	1.59427	0.0714388	0.750879	0.101398	-0.0714388
A_55_P2038384	Prkd3	protein kinase D3	protein kinase D3 [Source:MGI Symbol;Acc:MGI:1922542] [ENSMUST00000124229]	chr17	2.75879	1.46404	2.75879	up	0.0351524	-0.0351524	3.80519	-0.219799	-0.319199	-0.416681	5.5536	0.381107
A_55_P2716521	Mpdz	multiple PDZ domain protein	multiple PDZ domain protein [Source:MGI Symbol;Acc:MGI:1343489] [ENSMUST00000142273]	chr4	2.75305	1.46103	2.75305	up	-0.431123	-0.239638	0.0523729	5.04882	-0.753864	0.803083	1.65586	-0.0523729
A_52_P288951	Olfr99	olfactory receptor 99	Mus musculus olfactory receptor 99 (Olfr99), mRNA [NM_146515]	chr17	2.74635	1.45752	2.74635	up	-0.178417	-0.216057	0.279891	4.11337	-0.501837	-0.584372	0.178417	4.07621
A_55_P1998471	S100a9	S100 calcium binding protein A9 (calgranulin B)	Mus musculus S100 calcium binding protein A9 (calgranulin B) (S100a9), transcript variant 1, mRNA [NM_001281852]	chr3	2.73704	1.45262	2.73704	up	-0.641419	-1.35002	0.383302	-1.17545	1.90602	-0.383302	0.70643	1.30439
A_55_P2062861			predicted gene 3099 [Source:MGI Symbol;Acc:MGI:3781275] [ENSMUST00000178274]	chr14	2.73597	1.45205	2.73597	up	-1.44896	-1.46172	0.00888443	-0.642642	0.212141	0.237589	-0.00888443	0.173197
A_51_P342773	Vipr2	vasoactive intestinal peptide receptor 2	Mus musculus vasoactive intestinal peptide receptor 2 (Vipr2), mRNA [NM_009511]	chr12	2.73459	1.45133	2.73459	up	-1.69279	-0.810822	1.28135	-0.10876	0.649949	-1.03825	0.304089	0.10876
A_66_P140820	Chrna6	cholinergic receptor, nicotinic, alpha polypeptide 6	Mus musculus cholinergic receptor, nicotinic, alpha polypeptide 6 (Chrna6), mRNA [NM_021369]	chr8	2.73027	1.44905	2.73027	up	-0.970425	-1.40031	-0.778275	1.59215	0.15399	0.61422	0.148139	-0.148139
A_55_P2177154	Hist1h2bm	histone cluster 1, H2bm	Mus musculus histone cluster 1, H2bm (Hist1h2bm), mRNA [NM_178200]	chr13	2.7281	1.44789	2.7281	up	-0.524046	-0.471627	0.104163	1.77355	2.13287	-0.104163	-0.117397	1.91133
A_55_P2329825	BB086117	expressed sequence BB086117	BB086117 RIKEN full-length enriched, adult male diencephalon Mus musculus cDNA clone 9330210N15 3'. [BB086117]	chr14	2.71581	1.44138	2.71581	up	-1.32247	-0.885403	0.994679	0.665416	-0.22277	-0.676797	1.04138	0.22277
A_55_P2090622	Clca4c-ps	chloride channel calcium activated 4C, pseudogene	Mus musculus chloride channel calcium activated 4C, pseudogene (Clca4c-ps), non-coding RNA [NR_126537]	chr3	2.70983	1.4382	2.70983	up	-0.402623	-0.45699	0.107278	-0.595237	1.36306	-0.107278	4.95054	0.332023
A_51_P293736			testis specific 10 interacting protein [Source:MGI Symbol;Acc:MGI:1925556] [ENSMUST00000044527]	chr19	2.70964	1.4381	2.70964	up	-0.518464	-0.363612	-0.263496	-0.436296	0.577468	0.263496	1.15378	4.68743
A_51_P309968	Dchs2	dachsous 2 (Drosophila)	PREDICTED: Mus musculus dachsous 2 (Drosophila) (Dchs2), mRNA [XM_143371]	chr3	2.70749	1.43695	2.70749	up	-0.760885	-1.10945	0.147495	0.0333285	-0.243273	0.503521	2.60296	-0.0333281
A_30_P01019527			lincRNA:chr13:28066579-28067179 forward strand	chr13	2.70436	1.43529	2.70436	up	-0.254651	-0.30924	0.254651	-0.448293	1.34285	-0.667054	5.59351	0.844393
A_55_P2015541	Hif3a	hypoxia inducible factor 3, alpha subunit	Mus musculus hypoxia inducible factor 3, alpha subunit (Hif3a), transcript variant 2, mRNA [NM_016868]	chr7	2.69529	1.43044	2.69529	up	-1.05129	-1.22762	0.496212	0.913377	-0.496212	-1.24338	0.618604	1.45729
A_51_P266883	Mup4	major urinary protein 4	Mus musculus major urinary protein 4 (Mup4), mRNA [NM_008648]	chr4	2.69317	1.42931	2.69317	up	-0.0750227	-1.21173	1.13383	-0.133334	1.57675	0.0750222	2.20463	-0.141305
A_52_P15388	Ltf	lactotransferrin	Mus musculus lactotransferrin (Ltf), mRNA [NM_008522]	chr9	2.69048	1.42786	2.69048	up	-0.381547	-1.28206	-0.0502934	-1.44962	2.86747	0.397998	0.0502934	1.76051
A_55_P2022034	Olfr412	olfactory receptor 412	Mus musculus olfactory receptor 412 (Olfr412), mRNA [NM_001011851]	chr11	2.69018	1.4277	2.69018	up	-0.182554	-0.222898	0.27554	3.70992	-0.505617	-0.591004	4.27846	0.182554
A_51_P123510	Vmn1r58	vomeronasal 1 receptor 58	Mus musculus vomeronasal 1 receptor 58 (Vmn1r58), mRNA [NM_030739]	chr7	2.68742	1.42622	2.68742	up	-1.17668	-0.341498	-0.178934	0.0119252	0.038836	-0.0119252	0.384491	3.75839
A_55_P2715006	Clcn3	chloride channel 3	chloride channel 3 [Source:MGI Symbol;Acc:MGI:103555] [ENSMUST00000145493]	chr8	2.68452	1.42466	2.68452	up	0.116675	0.147297	-0.217072	10.2289	-0.373898	-0.0687225	-0.298042	0.0687225
A_51_P205524	Otor	otoraplin	Mus musculus otoraplin (Otor), mRNA [NM_020595]	chr2	2.6784	1.42137	2.6784	up	-0.824335	-1.3302	-1.66224	2.14134	1.14895	0.436558	-0.107979	0.107979
A_55_P2918556	Abcb8	ATP-binding cassette, sub-family B (MDR/TAP), member 8	Mus musculus ATP-binding cassette, sub-family B (MDR/TAP), member 8 (Abcb8), mRNA [NM_029020]	chr5	2.67708	1.42066	2.67708	up	-0.433622	-0.259769	0.0292106	0.169023	0.700775	-0.823936	-0.0292106	6.39792
A_66_P126529			Mus musculus adult male diencephalon cDNA, RIKEN full-length enriched library, clone:9330112G02 product:ubiquitination factor E4B, UFD2 homolog (S. cerevisiae), full insert sequence. [AK033898]	chr4	2.66294	1.41302	2.66294	up	-0.967905	0.0393276	5.69747	-0.108957	0.283086	-0.0393276	0.434606	-0.574502
A_55_P2275249	Th	tyrosine hydroxylase	Mus musculus tyrosine hydroxylase (Th), mRNA [NM_009377]	chr7	2.66113	1.41204	2.66113	up	-0.873061	-1.26283	-0.236849	1.48789	0.0221829	0.652195	0.161324	-0.0221829
A_55_P1968895	Prph	peripherin	Mus musculus peripherin (Prph), transcript variant 1, mRNA [NM_013639]	chr15	2.65649	1.40952	2.65649	up	-1.70033	-0.296223	1.54822	0.214878	-0.428968	-0.214878	1.09943	0.248795
A_55_P2728332	Fer1l4	fer-1-like 4 (C. elegans)	Mus musculus fer-1-like 4 (C. elegans), mRNA (cDNA clone IMAGE:1434716). [BC036641]	chr2	2.655	1.40871	2.655	up	-1.39208	0.181036	-0.932292	3.64877	-0.181035	-0.356841	1.96787	0.672671
A_51_P198335	Gabra6	gamma-aminobutyric acid (GABA) A receptor, subunit alpha 6	Mus musculus gamma-aminobutyric acid (GABA) A receptor, subunit alpha 6 (Gabra6), transcript variant 2, mRNA [NM_008068]	chr11	2.64818	1.405	2.64818	up	-0.832392	-0.67698	0.67698	-1.2203	2.12324	-2.66113	1.3438	3.6393
A_55_P2109122	Hist1h2bc	histone cluster 1, H2bc	Mus musculus histone cluster 1, H2bc (Hist1h2bc), transcript variant 1, mRNA [NM_023422]	chr13	2.64611	1.40387	2.64611	up	-0.421879	-0.49616	-0.0171065	1.6572	2.18284	0.0171065	-0.11984	1.94893
A_55_P2500536	Hist1h2bb	histone cluster 1, H2bb	Mus musculus histone cluster 1, H2bb (Hist1h2bb), mRNA [NM_175664]	chr13	2.64283	1.40208	2.64283	up	-0.454262	-0.437968	0.0385933	1.83699	2.08366	-0.0815659	-0.0385933	1.89671
A_55_P2489844	Slc6a5	solute carrier family 6 (neurotransmitter transporter, glycine), member 5	Mus musculus solute carrier family 6 (neurotransmitter transporter, glycine), member 5 (Slc6a5), transcript variant a, mRNA [NM_001146013]	chr7	2.63768	1.39927	2.63768	up	-1.18345	-0.144616	4.51988	-1.42847	0.695913	-0.148263	0.627759	0.144616
A_55_P2564387	Gm33339	predicted gene, 33339	PREDICTED: Mus musculus predicted gene, 33339 (Gm33339), ncRNA [XR_391664]	chrX	2.63518	1.3979	2.63518	up	-0.356388	-0.406706	0.0998759	5.47433	1.30582	-0.781881	-0.00278139	0.00278139
A_55_P2104689			Mus musculus RNA binding site for Dazl protein, clone fe8. [AJ409496]	chr14	2.63302	1.39672	2.63302	up	-1.32902	-1.50325	-0.00181866	-0.57834	0.238251	0.0699873	0.00181866	0.153622
A_66_P122409			AGENCOURT_12566744 NIH_MGC_136 Mus musculus cDNA clone IMAGE:30289634 5', mRNA sequence [CB590766]	chr7	2.62629	1.39302	2.62629	up	-0.972214	-1.21524	-0.0480132	0.30257	-0.441701	0.0480132	0.708388	1.22653
A_51_P248181	Skint7	selection and upkeep of intraepithelial T cells 7	Mus musculus selection and upkeep of intraepithelial T cells 7 (Skint7), transcript variant 2, mRNA [NM_177818]	chr4	2.62177	1.39054	2.62177	up	-0.318655	-0.0199323	0.134663	4.10554	-0.663859	-0.758506	0.0199323	4.48972
A_51_P267843	Wbscr25	Williams Beuren syndrome chromosome region 25 (human)	Mus musculus Williams Beuren syndrome chromosome region 25 (human) (Wbscr25), long non-coding RNA [NR_026907]	chr5	2.61968	1.38939	2.61968	up	-0.178086	-0.214459	0.28289	3.55416	-0.502331	-0.58326	0.178086	4.22916
A_51_P495780	Plin4	perilipin 4	Mus musculus perilipin 4 (Plin4), mRNA [NM_020568]	chr17	2.61734	1.3881	2.61734	up	-1.52053	-0.749061	0.780616	0.644798	-0.644798	-1.2219	0.667769	1.29337
A_55_P2173210			predicted gene 16340 [Source:MGI Symbol;Acc:MGI:3840117] [ENSMUST00000155076]	chr1	2.61362	1.38605	2.61362	up	-0.259176	-0.315407	0.409067	-0.146037	0.676317	-0.650158	0.146037	6.15731
A_55_P1992304	1700025D23Rik	RIKEN cDNA 1700025D23 gene	PREDICTED: Mus musculus RIKEN cDNA 1700025D23 gene (1700025D23Rik), misc_RNA [XR_393643]	chr11	2.59405	1.37521	2.59405	up	0.0288072	-0.0288072	5.3629	-0.183552	-0.304723	-0.39437	3.37788	0.393092
A_55_P1958482	Gm10729	predicted gene 10729	Mus musculus adult male urinary bladder cDNA, RIKEN full-length enriched library, clone:9530099E02 product:hypothetical protein, full insert sequence. [AK137296]	chr3	2.59208	1.37411	2.59208	up	-1.83578	-0.434133	-1.34193	0.611992	-1.47963	0.847255	2.3631	0.434133
A_66_P103247	Hist1h2bb	histone cluster 1, H2bb	Mus musculus histone cluster 1, H2bb (Hist1h2bb), mRNA [NM_175664]	chr13	2.58904	1.37242	2.58904	up	-0.325641	-0.249829	0.00683498	2.02414	2.39139	-0.00683498	-0.0113726	2.10395
A_51_P494822	Stag3	stromal antigen 3	Mus musculus stromal antigen 3 (Stag3), mRNA [NM_016964]	chr5	2.5866	1.37105	2.5866	up	-0.812522	-0.572036	3.31471	0.332173	0.817954	0.405751	-0.465764	-0.332173
A_55_P2603772	Hrasls	HRAS-like suppressor	HRAS-like suppressor [Source:MGI Symbol;Acc:MGI:1351473] [ENSMUST00000161294]	chr16	2.58641	1.37095	2.58641	up	-0.0344272	-0.861754	5.03817	-0.016006	-1.13474	0.0160065	1.28684	0.346879
A_55_P2738302	Slc7a13	solute carrier family 7, (cationic amino acid transporter, y+ system) member 13	Mus musculus adult male kidney cDNA, RIKEN full-length enriched library, clone:F520005C17 product:solute carrier family 7, (cationic amino acid transporter, y+ system) member 13, full insert sequence. [AK165403]	chr4	2.57984	1.36728	2.57984	up	0.995845	-0.215378	0.348742	-0.350736	-0.491917	-0.569692	0.215378	11.3933
A_51_P180140	Hist1h2ba	histone cluster 1, H2ba	Mus musculus histone cluster 1, H2ba (Hist1h2ba), mRNA [NM_175663]	chr13	2.57777	1.36612	2.57777	up	-0.51512	-0.499318	0.0518775	1.6429	1.95086	-0.201998	-0.0518775	1.76166
A_55_P2137628			vomeronasal 2, receptor, pseudogene 125 [Source:MGI Symbol;Acc:MGI:3761611] [ENSMUST00000176234]	chr17	2.57083	1.36224	2.57083	up	-0.3415	-0.391933	2.47473	3.8665	-0.0107703	-0.768039	0.0107703	0.399929
A_51_P250349	4430402I18Rik	RIKEN cDNA 4430402I18 gene	RIKEN cDNA 4430402I18 gene [Source:MGI Symbol;Acc:MGI:1918036] [ENSMUST00000179171]	chr19	2.56954	1.36151	2.56954	up	-0.475654	-0.265651	-0.136771	-0.190262	0.170727	0.136772	4.68625	1.27842
A_51_P455046			Mus musculus adult male testis cDNA, RIKEN full-length enriched library, clone:1700102D20 product:unclassifiable, full insert sequence. [AK028094]	chr14	2.56546	1.35922	2.56546	up	0.0229697	-0.0229702	0.457908	-0.215335	-0.321324	-0.412465	3.95929	4.68723
A_52_P86116	Serpinb1b	serine (or cysteine) peptidase inhibitor, clade B, member 1b	Mus musculus serine (or cysteine) peptidase inhibitor, clade B, member 1b (Serpinb1b), mRNA [NM_173052]	chr13	2.56514	1.35904	2.56514	up	-1.7569	-0.65293	0.361792	0.354706	0.109964	-0.282474	0.490713	-0.109964
A_52_P488501	Gtsf1l	gametocyte specific factor 1-like	Mus musculus gametocyte specific factor 1-like (Gtsf1l), mRNA [NM_026630]	chr2	2.55597	1.35387	2.55597	up	-0.691774	-1.20734	-0.030652	1.58428	0.030652	0.651439	0.252298	-0.0621257
A_66_P106070	Hist1h2bn	histone cluster 1, H2bn	Mus musculus histone cluster 1, H2bn (Hist1h2bn), mRNA [NM_178201]	chr13	2.55534	1.35352	2.55534	up	-0.434502	-0.465186	0.0470548	1.68398	2.07456	-0.185152	-0.0470548	1.84864
A_55_P2020021				chr8	2.55464	1.35312	2.55464	up	-0.369258	-0.436324	1.92968	-0.585108	0.979826	3.37758	0.0127773	-0.0127773
A_51_P256827	S100a8	S100 calcium binding protein A8 (calgranulin A)	Mus musculus S100 calcium binding protein A8 (calgranulin A) (S100a8), mRNA [NM_013650]	chr3	2.55038	1.35071	2.55038	up	-0.761275	-0.694741	0.694741	-0.977527	2.13687	-0.716456	0.955352	1.64324
A_55_P1969700	Olfr1380	olfactory receptor 1380	Mus musculus olfactory receptor 1380 (Olfr1380), mRNA [NM_207573]	chr11	2.54896	1.34991	2.54896	up	-1.39788	0.313286	-0.928963	0.187328	1.83641	-0.895864	-0.187327	4.83409
A_55_P2115220	Gm11437	predicted gene 11437	Mus musculus predicted gene 11437 (Gm11437), mRNA [NM_001037932]	chr11	2.54188	1.34589	2.54188	up	-0.606849	-0.83914	3.12291	0.418238	-0.387606	0.63253	-0.436284	0.387606
A_52_P169696	Redrum	Redrum, erythroid developmental long intergenic non-protein coding transcript	Mus musculus Redrum, erythroid developmental long intergenic non-protein coding transcript (Redrum), long non-coding RNA [NR_040338]	chr18	2.53567	1.34237	2.53567	up	-2.19124	0.195581	-0.00331211	-0.0322466	1.05429	0.00331211	1.37695	-0.331745
A_55_P2895556	Gm5458	predicted gene 5458	Mus musculus predicted gene 5458 (Gm5458), mRNA [NM_001024706]	chr14	2.53314	1.34093	2.53314	up	-1.22838	-1.42898	-0.03579	-0.429078	0.24568	0.0776277	0.03579	0.179251
A_55_P2078381	Gm3264	predicted gene 3264	Mus musculus predicted gene 3264 (Gm3264), mRNA [NM_001242945]	chr14	2.53223	1.34041	2.53223	up	-1.26011	-1.4966	-0.00923443	-0.560787	0.213475	0.0650864	0.00923443	0.0545397
A_51_P460734	Prkcd	protein kinase C, delta	Mus musculus protein kinase C, delta (Prkcd), mRNA [NM_011103]	chr14	2.53174	1.34013	2.53174	up	-0.628342	-0.779097	2.14152	-0.393789	1.75378	-1.02292	0.946094	0.393789
A_66_P127824			Mus musculus 0 day neonate kidney cDNA, RIKEN full-length enriched library, clone:D630011B13 product:unclassifiable, full insert sequence. [AK085317]	chr6	2.52152	1.33429	2.52152	up	-0.178314	-0.225103	0.277535	4.23586	-0.507899	-0.596494	0.178313	3.20818
A_55_P2896133	Gm10413	predicted gene 10413	Mus musculus predicted gene 10413 (Gm10413), mRNA [NM_029288]	chr14	2.51176	1.3287	2.51176	up	-1.15517	-1.43808	-0.0289526	-0.455668	0.262531	0.214272	0.0289526	0.171323
A_55_P2830513	Apoa5	apolipoprotein A-V	Mus musculus apolipoprotein A-V (Apoa5), mRNA [NM_080434]	chr9	2.51163	1.32862	2.51163	up	-0.176225	-0.239852	0.291342	0.694051	-0.435776	-0.623538	6.6212	0.176225
A_51_P393968	Vsx2	visual system homeobox 2	Mus musculus visual system homeobox 2 (Vsx2), transcript variant 2, mRNA [NM_007701]	chr12	2.50949	1.32739	2.50949	up	-0.090734	-1.56056	0.090734	0.875538	1.4488	-0.597372	1.36228	-0.169526
A_52_P515385	Slc9b1	solute carrier family 9, subfamily B (NHA1, cation proton antiporter 1), member 1	Mus musculus solute carrier family 9, subfamily B (NHA1, cation proton antiporter 1), member 1 (Slc9b1), mRNA [NM_028946]	chr3	2.50905	1.32714	2.50905	up	-0.0252795	-0.89429	-0.331895	0.0252795	0.126628	-1.25241	6.36426	0.272272
A_55_P2138291	Arl14epl	ADP-ribosylation factor-like 14 effector protein-like	Mus musculus ADP-ribosylation factor-like 14 effector protein-like (Arl14epl), mRNA [NM_001033446]	chr18	2.50542	1.32505	2.50542	up	-0.313887	-0.0336437	5.0549	-0.557492	0.441792	-0.748632	2.6835	0.0336437
A_55_P2168256	Top3a	topoisomerase (DNA) III alpha	PREDICTED: Mus musculus topoisomerase (DNA) III alpha (Top3a), transcript variant X1, mRNA [XM_011248966]	chr11	2.49802	1.32078	2.49802	up	-0.721021	0.143208	-0.466853	3.30119	-0.790058	0.291992	-0.143208	3.9982
A_52_P88829	Ctsq	cathepsin Q	Mus musculus cathepsin Q (Ctsq), mRNA [NM_029636]	chr13	2.49685	1.32011	2.49685	up	-0.340191	-0.416846	0.104003	2.27311	-0.694685	3.96712	0.0126705	-0.0126705
A_55_P2125521	Evx1	even skipped homeotic gene 1 homolog	Mus musculus even skipped homeotic gene 1 homolog (Evx1), mRNA [NM_007966]	chr6	2.49343	1.31813	2.49343	up	-3.07423	0.469785	0.374133	0.294712	-0.294712	-0.515132	0.549085	-0.31262
A_51_P145662	Clec4g	C-type lectin domain family 4, member g	Mus musculus C-type lectin domain family 4, member g (Clec4g), mRNA [NM_029465]	chr8	2.49226	1.31746	2.49226	up	-0.121086	-0.0115929	-0.483881	7.33745	0.0115933	-0.521621	0.90522	0.257943
A_55_P1954835	Ramp3	receptor (calcitonin) activity modifying protein 3	Mus musculus receptor activity modifying protein 3 mRNA, complete cds. [AF209907]	chr11	2.49072	1.31656	2.49072	up	-1.0459	-0.624777	1.62086	-0.252281	1.08157	-0.115446	0.437192	0.115446
A_51_P118237	Sgk1	serum/glucocorticoid regulated kinase 1	Mus musculus serum/glucocorticoid regulated kinase 1 (Sgk1), transcript variant 6, mRNA [NM_011361]	chr10	2.48576	1.31368	2.48576	up	-1.24615	-0.892776	-0.0144839	0.0144839	-0.503141	0.580336	0.329092	1.05903
A_55_P2745440	Amhr2	anti-Mullerian hormone type 2 receptor	Mus musculus anti-Mullerian hormone type 2 receptor (Amhr2), mRNA [NM_144547]	chr15	2.47887	1.30968	2.47887	up	-0.179517	-0.477602	1.80556	4.22593	0.376823	-0.165047	0.165047	-0.521565
A_55_P1988010	Gm10406	predicted gene 10406	Mus musculus predicted gene 10406 (Gm10406), mRNA [NM_001164727]	chr14	2.47625	1.30815	2.47625	up	-1.2083	-1.43891	-0.0172806	-0.532373	0.21567	0.096406	0.0172806	0.127581
A_55_P2043867			Mus musculus 0 day neonate thymus cDNA, RIKEN full-length enriched library, clone:A430025B11 product:Src-like-adaptor 2, full insert sequence. [AK039881]	chr2	2.47122	1.30522	2.47122	up	0.586613	0.71843	-1.04727	-0.158113	13.3494	0.0690517	-0.39754	-0.0690513
A_52_P362757	Col6a2	collagen, type VI, alpha 2	collagen, type VI, alpha 2 [Source:MGI Symbol;Acc:MGI:88460] [ENSMUST00000137365]	chr10	2.46607	1.30221	2.46607	up	0.02176	-0.02176	2.37024	-0.193334	-0.30298	-0.392469	5.95687	0.374964
A_55_P2008071	Prkcd	protein kinase C, delta	Mus musculus protein kinase C, delta (Prkcd), mRNA [NM_011103]	chr14	2.46401	1.30101	2.46401	up	-0.677169	-0.471044	2.21497	-0.35874	1.71016	-0.527736	0.964015	0.35874
A_52_P520466	Kif18b	kinesin family member 18B	Mus musculus kinesin family member 18B (Kif18b), mRNA [NM_197959]	chr11	2.4617	1.29965	2.4617	up	-0.185887	-0.240794	5.59761	1.64921	-0.518282	-0.600421	0.185887	0.203884
A_66_P109398	Gm36241	predicted gene, 36241	PREDICTED: Mus musculus predicted gene, 36241 (Gm36241), ncRNA [XR_377277]	chr5	2.45879	1.29795	2.45879	up	-0.290343	-0.255534	5.42908	-0.439771	1.08782	-0.0618944	0.0618944	0.0729165
A_52_P420466	Hist1h2ab	histone cluster 1, H2ab	Mus musculus histone cluster 1, H2ab (Hist1h2ab), mRNA [NM_175660]	chr13	2.45095	1.29334	2.45095	up	-0.414867	-0.61729	-0.133864	1.6687	1.42581	-0.0386066	0.0386066	1.70294
A_55_P2060604	Gm5797	predicted gene 5797	Mus musculus predicted gene 5797 (Gm5797), mRNA [NM_001025085]	chr14	2.44238	1.28829	2.44238	up	-1.1691	-1.44058	-0.0186667	-0.539851	0.287666	0.0329375	0.0186667	0.119939
A_55_P2008840				chr14	2.43915	1.28638	2.43915	up	-0.102188	-1.08066	0.429615	-0.465459	-0.0124583	0.0124578	3.61207	0.593511
A_55_P1988009				chr14	2.43893	1.28625	2.43893	up	-1.20588	-1.38742	-0.0130787	-0.51319	0.227004	0.0831261	0.0130787	0.140649
A_55_P2366358			Mus musculus 15 days embryo head cDNA, RIKEN full-length enriched library, clone:D930030E17 product:unclassifiable, full insert sequence. [AK086457]	chr10	2.42331	1.27698	2.42331	up	-0.190027	-0.232999	0.295181	5.7974	-0.511964	-0.594649	1.21679	0.190028
A_52_P537827	Wdr72	WD repeat domain 72	Mus musculus WD repeat domain 72 (Wdr72), mRNA [NM_001033500]	chr9	2.4232	1.27691	2.4232	up	-1.72375	0.0550094	0.951524	-0.197218	-1.4016	-0.0550098	0.741349	2.61621
A_55_P2245532	8430422H06Rik	RIKEN cDNA 8430422H06 gene	Mus musculus RIKEN cDNA 8430422H06 gene (8430422H06Rik), long non-coding RNA [NR_045373]	chr18	2.42215	1.27629	2.42215	up	-0.176423	-0.223352	0.279332	1.54625	-0.509008	-0.593183	0.176423	5.55858
A_55_P2101340	Ramp3	receptor (calcitonin) activity modifying protein 3	Mus musculus receptor (calcitonin) activity modifying protein 3 (Ramp3), mRNA [NM_019511]	chr11	2.42165	1.27599	2.42165	up	-0.984614	-0.534497	1.65043	-0.243572	1.14546	-0.206253	0.546275	0.206253
A_52_P522255	Pitx1	paired-like homeodomain transcription factor 1	Mus musculus paired-like homeodomain transcription factor 1 (Pitx1), mRNA [NM_011097]	chr13	2.41086	1.26955	2.41086	up	-4.05646	0.96284	0.197945	0.368416	-2.21678	0.437179	-0.197945	-0.252388
A_55_P2005655	Ntsr1	neurotensin receptor 1	Mus musculus neurotensin receptor 1 (Ntsr1), mRNA [NM_018766]	chr2	2.40774	1.26768	2.40774	up	-1.26914	-0.689387	-0.196015	1.17432	0.0166211	0.481101	0.271101	-0.0166211
A_52_P197498	Prkcd	protein kinase C, delta	Mus musculus protein kinase C, delta (Prkcd), mRNA [NM_011103]	chr14	2.39856	1.26217	2.39856	up	-0.6747	-0.504136	2.14076	-0.402346	1.70154	-0.629777	0.823994	0.402346
A_52_P646066	Zfp609	zinc finger protein 609	Mus musculus zinc finger protein 609 (Zfp609), mRNA [NM_172536]	chr9	2.39785	1.26174	2.39785	up	-0.032712	0.568022	-0.537726	0.0327115	-0.616612	0.0838532	-0.478856	10.693
A_51_P344606	Prph	peripherin	Mus musculus peripherin (Prph), transcript variant 1, mRNA [NM_013639]	chr15	2.3914	1.25785	2.3914	up	-1.83345	-0.095006	1.42413	0.095006	-0.399227	-0.254014	0.790249	0.105601
A_55_P2097384	Gm5796	predicted gene 5796	Mus musculus predicted gene 5796 (Gm5796), mRNA [NM_001029930]	chr14	2.38995	1.25698	2.38995	up	-1.15609	-1.36938	0.0779414	-0.564524	0.240746	0.153147	-0.0779414	0.136106
A_55_P2850933			uw41c10.y1 Soares_thymus_2NbMT Mus musculus cDNA clone IMAGE:3419250 5' similar to gb:X16665 HOMEOBOX PROTEIN HOX-B2 (HUMAN); gb:X73573 M.musculus Hoxd-3 mRNA, complete CDS (MOUSE);. [BE847805]	chr11	2.38848	1.25609	2.38848	up	-0.350003	-0.338005	2.29495	-2.05783	3.11627	-0.479111	2.26024	0.338005
A_30_P01024003			lincRNA:chr7:6108350-6119600 reverse strand		2.38422	1.25352	2.38422	up	-0.408277	-0.462593	0.0527916	3.71949	-0.74257	0.45706	-0.0527916	1.47452
A_55_P2921687	Gm3383	predicted gene 3383	Mus musculus predicted gene 3383 (Gm3383), transcript variant 2, mRNA [NM_001291094]	chr14	2.38334	1.25298	2.38334	up	-1.06005	-1.24845	0.00868082	-0.352908	0.375587	0.253242	-0.00868082	0.316476
A_55_P2579760	Gm31884	predicted gene, 31884	PREDICTED: Mus musculus predicted gene, 31884 (Gm31884), transcript variant X1, ncRNA [XR_871147]	chr12	2.38008	1.25101	2.38008	up	-0.138258	-1.3149	3.55718	0.707514	0.138258	-0.78934	-1.01179	0.544753
A_55_P2127288	Spsb1	splA/ryanodine receptor domain and SOCS box containing 1	splA/ryanodine receptor domain and SOCS box containing 1 [Source:MGI Symbol;Acc:MGI:1921896] [ENSMUST00000105684]	chr4	2.37979	1.25084	2.37979	up	-0.892055	-0.236266	-0.973192	0.848671	0.194881	-0.0313344	4.04969	0.0313344
A_55_P2721802	Dnajc13	DnaJ (Hsp40) homolog, subfamily C, member 13	DnaJ (Hsp40) homolog, subfamily C, member 13 [Source:MGI Symbol;Acc:MGI:2676368] [ENSMUST00000188425]	chr9	2.37555	1.24826	2.37555	up	-1.33221	0.466032	1.01669	3.40673	-0.790698	-0.466032	2.74721	-1.02288
A_52_P669682	LOC102637912	sperm motility kinase W-like	PREDICTED: Mus musculus sperm motility kinase W-like (LOC102637912), transcript variant X7, mRNA [XM_011246772]	chr17	2.3749	1.24787	2.3749	up	0.0279937	-0.0279942	0.524295	-0.18268	-0.306741	-0.393139	7.44815	0.397326
A_51_P203340			dynein, axonemal, heavy chain 12 [Source:MGI Symbol;Acc:MGI:107720] [ENSMUST00000073309]	chr14	2.36921	1.24441	2.36921	up	-0.641695	0.1751	-0.1751	-0.879408	1.38427	1.88859	-0.290833	4.13915
A_51_P330452	Olfr1414	olfactory receptor 1414	Mus musculus olfactory receptor 1414 (Olfr1414), mRNA [NM_147039]	chr1	2.35065	1.23306	2.35065	up	0.0578899	-0.560721	-0.0578899	-0.74576	-0.84984	0.185935	4.38749	2.96995
A_52_P915455	Ptpro	protein tyrosine phosphatase, receptor type, O	Mus musculus adult male corpora quadrigemina cDNA, RIKEN full-length enriched library, clone:B230324J24 product:protein tyrosine phosphatase, receptor type, O, full insert sequence. [AK045929]	chr6	2.3496	1.23241	2.3496	up	-0.400915	-0.100382	-0.0553288	0.0553288	0.155261	0.206606	5.6978	-0.169078
A_55_P2083386	Gm5477	type II keratin Kb16P	Mus musculus predicted gene 5477 (Gm5477), non-coding RNA [NR_002869]	chr15	2.34439	1.22921	2.34439	up	0.027339	-0.027339	0.535264	-0.16709	-0.304802	-0.223298	7.11231	0.422895
A_55_P2551030	Gm30959	predicted gene, 30959	PREDICTED: Mus musculus predicted gene, 30959 (Gm30959), ncRNA [XR_879550]	chr10	2.34143	1.22739	2.34143	up	-0.165791	-0.239695	5.41361	-0.432822	-0.519034	1.3326	0.187733	0.165791
A_55_P2104703	Gm3317	predicted gene 3317	Mus musculus predicted gene 3317 (Gm3317), mRNA [NM_001242941]	chr14	2.34088	1.22705	2.34088	up	-1.14231	-1.27485	0.05551	-0.613149	0.343084	0.202466	-0.05551	0.178438
A_55_P2031721	Npas1	neuronal PAS domain protein 1	Mus musculus neuronal PAS domain protein 1 (Npas1), mRNA [NM_008718]	chr7	2.34079	1.22699	2.34079	up	-1.74041	-0.374659	-0.111773	0.316698	0.111773	0.482711	0.344764	-0.127424
A_66_P100853	Hist1h2ao	histone cluster 1, H2ao	Mus musculus histone cluster 1, H2ao (Hist1h2ao), mRNA [NM_001177544]	chr13	2.33805	1.22531	2.33805	up	-0.303254	-0.439572	-0.00439835	1.76185	1.70409	0.00439835	-0.0257978	1.68322
A_51_P161793	Chrnb3	cholinergic receptor, nicotinic, beta polypeptide 3	Mus musculus cholinergic receptor, nicotinic, beta polypeptide 3 (Chrnb3), transcript variant 1, mRNA [NM_173212]	chr8	2.33621	1.22417	2.33621	up	-1.23917	-0.642416	-0.509728	1.53031	0.13841	0.349731	0.329931	-0.13841
A_55_P1999824	LOC105246531	uncharacterized LOC105246531	PREDICTED: Mus musculus uncharacterized LOC105246531 (LOC105246531), ncRNA [XR_877716]	chr19	2.33422	1.22294	2.33422	up	0.0218978	-0.0218983	0.49069	-0.201345	-0.307208	-0.390921	4.39092	3.3555
A_55_P2574460	LOC102638993	uncharacterized LOC102638993	PREDICTED: Mus musculus uncharacterized LOC102638993 (LOC102638993), transcript variant X6, ncRNA [XR_378383]	chr7	2.3324	1.22182	2.3324	up	-0.385459	0.0362635	5.29119	1.15404	0.0931296	-0.176019	-0.0427685	-0.0362635
A_51_P307150	Ido1	indoleamine 2,3-dioxygenase 1	Mus musculus indoleamine 2,3-dioxygenase 1 (Ido1), transcript variant 1, mRNA [NM_008324]	chr8	2.33237	1.2218	2.33237	up	-1.1462	-1.09691	-0.23397	0.388169	0.584487	-0.644584	0.23397	0.273399
A_66_P121502	Gm5485	predicted gene 5485	Mus musculus predicted gene 5485 (Gm5485), long non-coding RNA [NR_015373]	chr16	2.33089	1.22088	2.33089	up	-0.419529	-0.609248	4.32233	0.419529	-0.893755	-0.991378	0.5832	0.799043
A_55_P2115955	Raet1e	retinoic acid early transcript 1E	Mus musculus retinoic acid early transcript 1E (Raet1e), mRNA [NM_198193]	chr10	2.32884	1.21961	2.32884	up	-0.453901	0.165488	0.0916204	-0.669893	1.44027	-0.280257	5.96231	-0.0916204
A_55_P1970082	Idi2	isopentenyl-diphosphate delta isomerase 2	Mus musculus isopentenyl-diphosphate delta isomerase 2 (Idi2), mRNA [NM_177197]	chr13	2.32791	1.21904	2.32791	up	-0.18007	-0.243281	0.289062	3.78005	-0.522277	-0.627564	2.94482	0.180071
A_52_P48218	Tdrd1	tudor domain containing 1	Mus musculus tudor domain containing 1 (Tdrd1), transcript variant 3, mRNA [NM_001002241]	chr19	2.32782	1.21898	2.32782	up	-1.2211	0.373259	4.13011	-0.783023	0.431227	2.05546	-0.37326	-0.690126
A_55_P2743245	Abcc9	ATP-binding cassette, sub-family C (CFTR/MRP), member 9	Mus musculus ATP-binding cassette, sub-family C (CFTR/MRP), member 9, mRNA (cDNA clone IMAGE:6434110), complete cds. [BC094922]	chr6	2.3273	1.21866	2.3273	up	-0.175494	-0.226279	0.281092	-0.416797	2.51223	-0.603097	0.175494	4.15772
A_55_P2509993	Dreh	down-regulated in hepatocellular carcinoma	Mus musculus down-regulated in hepatocellular carcinoma (Dreh), long non-coding RNA [NR_105051]	chr17	2.32628	1.21803	2.32628	up	-0.191756	-0.24578	6.06954	-0.387797	-0.527495	0.443779	0.191756	0.20577
A_30_P01028052			lincRNA:chr17:13220550-13236900 forward strand	chr17	2.32609	1.21791	2.32609	up	-0.165783	-0.758955	4.58676	0.338143	-0.0710492	0.133091	0.0710492	-0.524762
A_55_P2042101	Prune2	prune homolog 2 (Drosophila)	Mus musculus prune homolog 2 (Drosophila) (Prune2), mRNA [NM_181348]	chr19	2.32384	1.21651	2.32384	up	-1.66371	-0.682174	0.431981	-0.789297	0.0668356	-0.0481665	0.551878	0.0481665
A_51_P197274	Olfr393	olfactory receptor 393	Mus musculus olfactory receptor 393 (Olfr393), mRNA [NM_147008]	chr11	2.32372	1.21644	2.32372	up	-0.175458	-0.222237	0.279344	-0.180489	0.871351	-0.5929	0.175458	5.55277
A_52_P271719	Lpp	LIM domain containing preferred translocation partner in lipoma	Mus musculus 0 day neonate head cDNA, RIKEN full-length enriched library, clone:4832436M01 product:LIPOMA PREFERRED PARTNER (LPP) homolog [Homo sapiens], full insert sequence. [AK029335]	chr16	2.32037	1.21436	2.32037	up	-0.0747094	-0.697375	2.59612	3.19799	-0.492339	0.0747094	-0.549872	0.143272
A_55_P1956553	Slc6a5	solute carrier family 6 (neurotransmitter transporter, glycine), member 5	solute carrier family 6 (neurotransmitter transporter, glycine), member 5 [Source:MGI Symbol;Acc:MGI:105090] [ENSMUST00000056442]	chr7	2.31956	1.21385	2.31956	up	-1.01975	-0.170751	1.78575	-0.623325	1.77829	-0.984742	1.58487	0.170751
A_55_P2020069			AV510418 Abe mouse ES cell Mus musculus cDNA clone 20000124HT06D09, mRNA sequence [AV510418]	chr1	2.31712	1.21234	2.31712	up	-0.676047	0.077271	-0.077271	3.08346	-1.13059	0.355611	3.68685	-0.44038
A_55_P2539191	Gm36288	predicted gene, 36288	PREDICTED: Mus musculus predicted gene, 36288 (Gm36288), ncRNA [XR_375736]	chr3	2.31625	1.21179	2.31625	up	-0.0394421	-0.0917425	2.5147	-0.284528	0.0394416	-0.47276	4.65322	0.42712
A_30_P01025421			lincRNA:chrX:6982891-7008528 forward strand	chrX	2.31594	1.2116	2.31594	up	-0.0195246	-0.807463	5.39087	0.755372	-1.0973	0.0195246	0.120434	-0.40028
A_51_P456376	Chil6	chitinase-like 6	Mus musculus chitinase-like 6 (Chil6), mRNA [NM_178412]	chr3	2.31517	1.21112	2.31517	up	-0.190693	-0.854795	4.5584	0.662514	0.190693	0.464695	-0.884155	-0.861917
A_55_P2717454	Col3a1	collagen, type III, alpha 1	collagen, type III, alpha 1 [Source:MGI Symbol;Acc:MGI:88453] [ENSMUST00000129611]	chr1	2.31395	1.21036	2.31395	up	-0.177871	-0.226753	0.278692	2.07808	-0.20613	-0.600025	0.177871	4.31979
A_55_P2030282	Gm3383	predicted gene 3383	Mus musculus predicted gene 3383 (Gm3383), transcript variant 1, mRNA [NM_001291093]	chr14	2.30722	1.20616	2.30722	up	-1.09656	-1.24015	-0.0294018	-0.478659	0.295191	0.199535	0.0294018	0.210754
A_52_P339806	Arsb	arylsulfatase B	Mus musculus 2 days neonate thymus thymic cells cDNA, RIKEN full-length enriched library, clone:C920003D12 product:arylsulfatase B structural, full insert sequence. [AK083309]	chr13	2.30521	1.2049	2.30521	up	-0.176436	-0.238666	0.284491	-0.409998	1.95375	-0.629034	0.176435	4.60843
A_55_P2018199	Gm35185	predicted gene, 35185	PREDICTED: Mus musculus predicted gene, 35185 (Gm35185), mRNA [XM_006502512]	chr3	2.30306	1.20355	2.30306	up	0.0259957	-0.0259957	3.03365	-0.210192	-0.305513	-0.400433	0.383409	4.72039
A_55_P2549702	Gm16322	predicted gene 16322	PREDICTED: Mus musculus predicted gene 16322 (Gm16322), ncRNA [XR_379311]	chr9	2.30257	1.20324	2.30257	up	-0.0145092	-0.130126	-0.465005	0.115536	3.62897	-0.31261	0.0145087	3.80416
A_55_P2734497	D030068K23Rik	RIKEN cDNA D030068K23 gene	Mus musculus in vitro fertilized eggs cDNA, RIKEN full-length enriched library, clone:7420467C19 product:unclassifiable, full insert sequence. [AK136164]	chr8	2.30114	1.20235	2.30114	up	-0.19449	-0.2502	0.307159	-0.396161	1.91162	-0.612354	4.47525	0.19449
A_30_P01020988			lincRNA:chr18:73870981-73877247 forward strand	chr18	2.30097	1.20224	2.30097	up	-0.533299	-0.681359	3.60169	0.329179	0.10765	0.0174961	-0.0174956	-0.469029
A_55_P2573226	Gm35824	predicted gene, 35824	PREDICTED: Mus musculus predicted gene, 35824 (Gm35824), ncRNA [XR_377964]	chr6	2.29854	1.20072	2.29854	up	-0.148263	-0.189954	6.43776	-0.349176	0.148263	-0.531819	0.24	0.244637
A_51_P485014	Hoxb1	homeobox B1	Mus musculus homeobox B1 (Hoxb1), mRNA [NM_008266]	chr11	2.29676	1.1996	2.29676	up	0.0328145	-0.0328145	7.37971	-0.210511	-0.318911	-0.413885	0.373565	0.387615
A_55_P1980826	Kcnrg	potassium channel regulator	Mus musculus potassium channel regulator (Kcnrg), transcript variant 2, mRNA [NM_206974]	chr14	2.29549	1.1988	2.29549	up	-0.0986395	-1.88043	0.621904	-0.0170465	-0.309343	0.017046	0.300177	0.642876
A_55_P2146314	Lmx1a	LIM homeobox transcription factor 1 alpha	Mus musculus LIM homeobox transcription factor 1 alpha (Lmx1a), mRNA [NM_033652]	chr1	2.29343	1.19751	2.29343	up	-1.26459	-0.632947	1.14226	0.380621	-0.821683	0.152258	0.791234	-0.152258
A_52_P15377	Wnt9b	wingless-type MMTV integration site family, member 9B	Mus musculus wingless-type MMTV integration site family, member 9B (Wnt9b), mRNA [NM_011719]	chr11	2.29282	1.19712	2.29282	up	-1.75763	-0.304684	1.04887	0.304684	1.0301	-1.25293	0.326573	-0.46148
A_52_P579635	Klrb1	killer cell lectin-like receptor subfamily B member 1	PREDICTED: Mus musculus killer cell lectin-like receptor subfamily B member 1 (Klrb1), transcript variant X1, mRNA [XM_006505220]	chr6	2.292	1.19661	2.292	up	-0.184119	-0.236747	5.71606	0.548743	-0.518464	-0.362782	0.349362	0.184118
A_55_P1958480	LOC545005	uncharacterized LOC545005	Mus musculus hypothetical protein LOC545005, mRNA (cDNA clone IMAGE:30361141), with apparent retained intron. [BC089308]	chr14	2.28755	1.1938	2.28755	up	-1.03991	-1.32171	-0.0631542	-0.508054	0.209805	0.159041	0.0631542	0.217154
A_55_P2738417	Rab31	RAB31, member RAS oncogene family	Mus musculus lung RCB-0558 LLC cDNA, RIKEN full-length enriched library, clone:G730047E13 product:similar to Monomeric GTP-binding protein (Fragment) [Rattus norvegicus], full insert sequence. [AK166151]	chr17	2.28564	1.1926	2.28564	up	-0.181817	-0.234816	0.273504	1.79932	-0.53335	-0.156685	0.156685	4.36623
A_52_P345471	Sntn	sentan, cilia apical structure protein	Mus musculus sentan, cilia apical structure protein (Sntn), mRNA [NM_177624]	chr14	2.27102	1.18334	2.27102	up	-1.20666	-0.461001	-0.0772552	0.0772552	0.630726	0.550225	-0.479192	1.39528
A_30_P01027144			lincRNA:chr2:75492010-75492464 forward strand	chr2	2.26809	1.18148	2.26809	up	-0.0776486	-0.130532	1.31532	-0.296176	0.0776486	-0.498679	0.282065	5.58416
A_66_P112224	Wdr37	WD repeat domain 37	Mus musculus adult male testis cDNA, RIKEN full-length enriched library, clone:4933417A01 product:unclassifiable, full insert sequence. [AK016837]	chr13	2.26629	1.18034	2.26629	up	-1.13336	-0.158791	2.99592	0.470097	0.158791	0.4474	-0.324243	-0.542394
A_52_P219351	Ssx9	synovial sarcoma, X breakpoint 9	Mus musculus synovial sarcoma, X breakpoint 9 (Ssx9), mRNA [NM_199063]	chrX	2.26368	1.17867	2.26368	up	-1.79932	0.19	0.588535	-0.563663	0.18845	-0.433877	2.65308	-0.18845
A_52_P118323	1700108J01Rik	RIKEN cDNA 1700108J01 gene	Mus musculus RIKEN cDNA 1700108J01 gene (1700108J01Rik), long non-coding RNA [NR_015532]	chr14	2.26211	1.17767	2.26211	up	-0.184769	0.233294	5.81275	-0.39827	-0.512109	-0.593588	2.71803	0.184769
A_55_P2743470	Cd209a	CD209a antigen	Mus musculus CD209a antigen (Cd209a), mRNA [NM_133238]	chr8	2.25812	1.17512	2.25812	up	-0.358314	-0.271561	4.00028	0.423072	1.4949	-0.449067	0.27156	-0.579622
A_55_P2720968	Mms19	MMS19 (MET18 S. cerevisiae)	MMS19 (MET18 S. cerevisiae) [Source:MGI Symbol;Acc:MGI:1919449] [ENSMUST00000165043]	chr19	2.25417	1.17259	2.25417	up	0.0255122	-0.0255122	3.04511	-0.216188	-0.314206	-0.403203	0.375647	4.54841
A_55_P2804497	Nlrp10	NLR family, pyrin domain containing 10	Mus musculus NLR family, pyrin domain containing 10 (Nlrp10), mRNA [NM_175532]	chr7	2.24178	1.16464	2.24178	up	-0.118658	-0.964977	0.619041	-0.72476	0.342761	-0.253112	3.63436	0.118659
A_55_P1984881	1700024P16Rik	RIKEN cDNA 1700024P16 gene	Mus musculus RIKEN cDNA 1700024P16 gene (1700024P16Rik), transcript variant 1, mRNA [NM_001285952]	chr4	2.23692	1.16152	2.23692	up	-0.900047	-0.733596	0.069365	-0.809994	0.594245	0.231568	-0.0693655	2.05235
A_55_P2057430	Lipn	lipase, family member N	Mus musculus lipase, family member N (Lipn), mRNA [NM_027340]	chr19	2.23486	1.16018	2.23486	up	-0.0890932	0.0890932	6.04793	-0.324306	-0.439563	-0.296603	0.260741	1.71289
A_51_P277836	1700008P02Rik	RIKEN cDNA 1700008P02 gene	Mus musculus RIKEN cDNA 1700008P02 gene (1700008P02Rik), mRNA [NM_027048]	chr3	2.22637	1.15469	2.22637	up	-2.00889	0.617353	-1.55935	0.368287	-0.368287	-0.926065	4.13403	1.10494
A_66_P125047				chr10	2.21949	1.15023	2.21949	up	0.0274792	-0.0274782	6.94756	-0.170836	-0.305031	-0.387221	0.39957	0.417337
A_66_P116451	2210039B01Rik	RIKEN cDNA 2210039B01 gene	Mus musculus RIKEN cDNA 2210039B01 gene (2210039B01Rik), long non-coding RNA [NR_044985]	chr12	2.21707	1.14865	2.21707	up	0.872848	-0.608859	-0.0487475	8.25304	0.579898	-0.964491	-0.184556	0.0487475
A_55_P2486879	Adam3	a disintegrin and metallopeptidase domain 3 (cyritestin)	Mus musculus a disintegrin and metallopeptidase domain 3 (cyritestin) (Adam3), mRNA [NM_009619]	chr8	2.21536	1.14754	2.21536	up	-1.08833	0.135858	-0.144173	4.20848	0.20278	-0.135858	-0.411562	0.308156
A_52_P164797	Lct	lactase	Mus musculus lactase (Lct), mRNA [NM_001081078]	chr1	2.20787	1.14266	2.20787	up	-1.15247	-0.282524	1.23527	-0.49918	1.29926	0.282524	0.524562	-0.291464
A_51_P477614	Pitx3	paired-like homeodomain transcription factor 3	Mus musculus paired-like homeodomain transcription factor 3 (Pitx3), mRNA [NM_008852]	chr19	2.20673	1.14191	2.20673	up	-0.8578	-0.705134	-0.32941	1.66777	0.00902557	0.529257	0.295054	-0.00902557
A_55_P1981269			T cell receptor alpha variable 6D-3 [Source:MGI Symbol;Acc:MGI:3650097] [ENSMUST00000181483]	chr14	2.20585	1.14134	2.20585	up	0.0268474	-0.0268474	4.92951	-0.169449	-0.309054	-0.387882	2.36129	0.423599
A_51_P264548	4933427E11Rik	RIKEN cDNA 4933427E11 gene	Mus musculus RIKEN cDNA 4933427E11 gene (4933427E11Rik), long non-coding RNA [NR_033197]	chr15	2.20556	1.14115	2.20556	up	-0.913295	0.251789	3.06592	0.186923	-0.458593	-0.186924	2.80657	-0.551539
A_51_P326191	Serpina3g	serine (or cysteine) peptidase inhibitor, clade A, member 3G	Mus musculus serine (or cysteine) peptidase inhibitor, clade A, member 3G (Serpina3g), mRNA [NM_009251]	chr12	2.19821	1.13633	2.19821	up	-1.40028	-0.29035	-0.450706	0.640573	-0.206988	1.3349	0.221352	0.206988
A_52_P266339	Spock1	sparc/osteonectin, cwcv and kazal-like domains proteoglycan 1	sparc/osteonectin, cwcv and kazal-like domains proteoglycan 1 [Source:MGI Symbol;Acc:MGI:105371] [ENSMUST00000185905]	chr13	2.19521	1.13436	2.19521	up	0.0310082	-0.0310082	5.96528	-0.11073	-0.492405	-0.574425	0.212264	1.80619
A_52_P1133481			uy65c04.y1 McCarrey Eddy round spermatid Mus musculus cDNA clone IMAGE:3664422 5'. [BF149456]	chr14	2.19251	1.13259	2.19251	up	-0.890573	-1.25305	-0.0995402	-0.401922	0.24221	0.277735	0.0995402	0.246611
A_55_P2740504			Mus musculus cDNA, clone:Y2G0114C20, strand:minus, reference:ENSEMBL:Mouse-Transcript-ENST:ENSMUST00000022802, based on BLAT search. [AK209154]		2.18907	1.13032	2.18907	up	0.0238018	-0.0238018	0.509021	-0.208722	-0.306879	-0.370698	2.1479	5.01128
A_55_P2150966	Npas1	neuronal PAS domain protein 1	Mus musculus neuronal PAS domain protein 1 (Npas1), mRNA [NM_008718]	chr7	2.18893	1.13023	2.18893	up	-1.75883	-0.344446	-0.0957832	0.122972	0.212845	0.408961	0.0957832	-0.273224
A_66_P125973	1700025N23Rik	RIKEN cDNA 1700025N23 gene	Mus musculus RIKEN cDNA 1700025N23 gene (1700025N23Rik), long non-coding RNA [NR_040523]	chr6	2.18767	1.1294	2.18767	up	-0.0626869	-0.129348	6.42907	0.0626869	-0.401797	-0.504848	0.319904	0.295246
A_55_P1952960	Olfr651	olfactory receptor 651	Mus musculus olfactory receptor 651 (Olfr651), mRNA [NM_146813]	chr7	2.18323	1.12647	2.18323	up	-0.0865235	0.086524	2.6952	-0.303595	-0.412313	-0.500876	5.01748	0.262905
A_55_P1987274	Gm10652	predicted gene 10652	Mus musculus activated spleen cDNA, RIKEN full-length enriched library, clone:F830012P10 product:hypothetical protein, full insert sequence. [AK156232]	chr3	2.18182	1.12553	2.18182	up	-0.25145	-0.295197	1.55253	0.25145	-0.583796	-0.667547	0.502338	4.05829
A_52_P271511	Cd28	CD28 antigen	CD28 antigen [Source:MGI Symbol;Acc:MGI:88327] [ENSMUST00000153207]	chr1	2.17956	1.12404	2.17956	up	-0.026341	-0.0813684	0.446023	0.026341	-0.356533	-0.44711	1.07679	5.67558
A_52_P594756	Asb4	ankyrin repeat and SOCS box-containing 4	Mus musculus ankyrin repeat and SOCS box-containing 4 (Asb4), mRNA [NM_023048]	chr6	2.17256	1.11939	2.17256	up	-0.478305	-1.31456	0.441189	0.737239	0.108897	-0.287198	0.446531	-0.108897
A_66_P119550	Olfr607	olfactory receptor 607	olfactory receptor 607 [Source:MGI Symbol;Acc:MGI:3030441] [ENSMUST00000045546]	chr7	2.16738	1.11595	2.16738	up	-0.196479	-0.172249	0.298588	-0.407931	-0.53198	0.45187	5.60673	0.172249
A_51_P461228	Dtl	denticleless homolog (Drosophila)	Mus musculus denticleless homolog (Drosophila) (Dtl), transcript variant 1, mRNA [NM_029766]	chr1	2.16449	1.11403	2.16449	up	0.0211091	-0.0211096	6.7116	-0.182372	-0.303827	-0.363197	0.409394	0.412581
A_55_P2171325	Gm10588	predicted gene 10588	Mus musculus adult male testis cDNA, RIKEN full-length enriched library, clone:4930526N04 product:hypothetical protein, full insert sequence. [AK132941]	chr4	2.16444	1.114	2.16444	up	-0.071075	-0.295249	3.53613	-0.487648	-0.454096	0.423744	2.4958	0.071075
A_52_P173945	BC048546	cDNA sequence BC048546	Mus musculus cDNA sequence BC048546 (BC048546), mRNA [NM_001001179]	chr6	2.16179	1.11223	2.16179	up	-1.68614	-0.561305	0.332426	-0.818436	-0.0229607	0.324909	0.0229607	0.0921469
A_30_P01027553			lincRNA:chr5:115806200-115834425 forward strand	chr5	2.16119	1.11182	2.16119	up	-0.181221	-0.222283	0.27508	5.22766	-0.505783	-0.590833	0.873077	0.181221
A_55_P2026139	Nxpe5	neurexophilin and PC-esterase domain family, member 5	Mus musculus neurexophilin and PC-esterase domain family, member 5 (Nxpe5), mRNA [NM_001013773]	chr5	2.15924	1.11052	2.15924	up	-0.285697	-0.350597	0.165965	5.14351	-0.629753	-0.0561595	0.0745287	0.05616
A_30_P01022883			lincRNA:chr8:37582187-37621987 reverse strand	chr8	2.15895	1.11033	2.15895	up	-0.180087	-0.244904	0.304792	-0.393456	0.236251	-0.616086	5.6754	0.180087
A_66_P112195			BB267587 RIKEN full-length enriched, 10 days neonate cortex Mus musculus cDNA clone A830030O13 3'. [BB267587]	chr1	2.15525	1.10785	2.15525	up	-0.175689	-0.238653	0.29289	1.95484	-0.516288	-0.621485	0.175689	4.11844
A_55_P2055389	Vmn1r224	vomeronasal 1 receptor 224	Mus musculus vomeronasal 1 receptor 224 (Vmn1r224), mRNA [NM_001166735]	chr17	2.15458	1.1074	2.15458	up	0.0265398	-0.0265388	0.502262	-0.191456	-0.30884	-0.394445	0.386581	6.65032
A_66_P104525	Trim14	tripartite motif-containing 14	tripartite motif-containing 14 [Source:MGI Symbol;Acc:MGI:1921985] [ENSMUST00000102924]	chr4	2.1521	1.10574	2.1521	up	-1.45629	-0.110988	0.110989	0.531405	-0.293149	0.269906	1.85522	-0.541757
A_51_P135075	2410012M07Rik	RIKEN cDNA 2410012M07 gene	Mus musculus RIKEN cDNA 2410012M07 gene (2410012M07Rik), mRNA [NM_028033]	chr9	2.15117	1.10512	2.15117	up	-0.366648	-0.9058	0.366648	-0.762531	-1.4139	0.382308	2.70318	1.53768
A_66_P130593			Mus musculus 10 days neonate cortex cDNA, RIKEN full-length enriched library, clone:A830001B20 product:unclassifiable, full insert sequence. [AK043496]	chr4	2.1468	1.10219	2.1468	up	0.0350361	-0.0350361	0.490566	-0.219853	-0.319137	-0.41616	6.69657	0.38113
A_52_P258410	C130023O10Rik	RIKEN cDNA C130023O10 gene	Mus musculus 16 days embryo head cDNA, RIKEN full-length enriched library, clone:C130083M18 product:unclassifiable, full insert sequence. [AK081872]	chr2	2.14664	1.10208	2.14664	up	-0.180832	-0.211445	1.87772	4.30192	-0.506426	-0.599633	0.180833	0.181239
A_55_P2936001	Tbck	TBC1 domain containing kinase	TBC1 domain containing kinase [Source:MGI Symbol;Acc:MGI:2445052] [ENSMUST00000198147]	chr3	2.14381	1.10018	2.14381	up	-0.426184	-0.419781	4.40943	0.454979	-1.49412	0.419781	-0.908265	1.18136
A_55_P2105673	Lhx4	LIM homeobox protein 4	Mus musculus LIM homeobox protein 4 (Lhx4), mRNA [NM_010712]	chr1	2.14193	1.09891	2.14193	up	-0.778242	-1.63607	-0.0260015	0.170978	0.0611253	-0.95783	0.0260015	0.0762544
A_66_P102085	Vmn2r78	vomeronasal 2, receptor 78	Mus musculus vomeronasal 2, receptor 78 (Vmn2r78), mRNA [NM_001105189]	chr7	2.14113	1.09838	2.14113	up	-0.191324	-0.251572	0.303948	-0.407051	-0.538066	0.361664	5.34974	0.191324
A_51_P292823	4930594C11Rik	G1 to S phase transition pseudogene	Mus musculus RIKEN cDNA 4930594C11 gene (4930594C11Rik), non-coding RNA [NR_024017]	chr1	2.14013	1.0977	2.14013	up	0.0316296	-0.0316296	6.70673	-0.190291	-0.31777	-0.413559	0.397921	0.403154
A_55_P2076253			DS178B_H12 Eppig [DV659458]	chr12	2.13626	1.09509	2.13626	up	-1.50972	0.312361	3.03962	-0.0369363	-0.21109	0.0369363	-0.255651	0.405556
A_55_P1993851	Gm3264	predicted gene 3264	PREDICTED: Mus musculus predicted gene 3264 (Gm3264), transcript variant X2, misc_RNA [XR_874017]	chr14	2.13582	1.09479	2.13582	up	-0.886394	-1.22	-0.0272512	-0.448232	0.200999	0.159559	0.0272512	0.337226
A_51_P105766			Mus musculus 0 day neonate lung cDNA, RIKEN full-length enriched library, clone:E030031J08 product:unclassifiable, full insert sequence. [AK087171]	chr11	2.13564	1.09467	2.13564	up	0.0310907	-0.0310907	0.489333	-0.201491	-0.319503	-0.421057	6.6447	0.376029
A_52_P482280	Ifna2	interferon alpha 2	interferon alpha 2 [Source:MGI Symbol;Acc:MGI:107666] [ENSMUST00000105147]	chr4	2.13454	1.09393	2.13454	up	-0.130593	-0.190136	5.89115	-0.366302	-0.481399	0.130593	0.218563	0.208767
A_51_P107039	4930555G01Rik	RIKEN cDNA 4930555G01 gene	Mus musculus RIKEN cDNA 4930555G01 gene (4930555G01Rik), mRNA [NM_175393]	chr14	2.12928	1.09037	2.12928	up	-0.832793	-1.26305	0.00894308	-0.372191	0.301786	0.127775	-0.00894308	0.197317
A_55_P2182975	P2rx2	purinergic receptor P2X, ligand-gated ion channel, 2	Mus musculus purinergic receptor P2X, ligand-gated ion channel, 2 (P2rx2), transcript variant 1, mRNA [NM_153400]	chr5	2.12537	1.08771	2.12537	up	-1.33239	-0.414727	0.00560808	0.792423	-0.0477996	0.391441	-0.00560808	0.148868
A_55_P2159518	Plekha4	pleckstrin homology domain containing, family A (phosphoinositide binding specific) member 4	pleckstrin homology domain containing, family A (phosphoinositide binding specific) member 4 [Source:MGI Symbol;Acc:MGI:1916467] [ENSMUST00000120985]	chr7	2.12325	1.08627	2.12325	up	0.0214314	-0.0214319	1.35422	-0.196413	-0.302723	-0.390129	5.66915	0.383534
A_55_P2539200	Gm36396	predicted gene, 36396	PREDICTED: Mus musculus predicted gene, 36396 (Gm36396), transcript variant X1, ncRNA [XR_400909]	chr3	2.12239	1.08569	2.12239	up	-0.60692	0.33384	1.57	-0.33384	0.750369	-0.56013	4.90448	-0.635994
A_55_P2116025	AY074887	cDNA sequence AY074887	Mus musculus cDNA sequence AY074887 (AY074887), mRNA [NM_145229]	chr9	2.11984	1.08395	2.11984	up	-0.51405	-0.15379	4.44896	0.155813	-0.380562	-0.153821	0.15379	0.276025
A_51_P509679			immunoglobulin heavy constant alpha [Source:MGI Symbol;Acc:MGI:96444] [ENSMUST00000178282]	chr12	2.11637	1.08159	2.11637	up	-1.60215	0.30966	-0.259429	1.20773	3.11126	0.259429	-0.46919	-1.23769
A_52_P171166	BC048679	cDNA sequence BC048679	Mus musculus cDNA sequence BC048679 (BC048679), transcript variant 2, mRNA [NM_183143]	chr7	2.1162	1.08148	2.1162	up	-0.194873	-0.236984	5.35878	-0.388238	0.409752	-0.578468	0.194873	0.196601
A_52_P462180			Mus musculus 7 days neonate cerebellum cDNA, RIKEN full-length enriched library, clone:A730020G14 product:unclassifiable, full insert sequence. [AK042740]	chr5	2.11566	1.08111	2.11566	up	0.0281787	-0.0281782	0.524183	-0.182555	-0.307164	-0.393991	6.44799	0.398182
A_51_P332664	Cib3	calcium and integrin binding family member 3	Mus musculus adult male liver tumor cDNA, RIKEN full-length enriched library, clone:C730014M21 product:KIP3 homolog [Homo sapiens], full insert sequence. [AK050094]	chr8	2.10369	1.07292	2.10369	up	-0.169538	-0.223292	1.84851	4.19672	-0.516201	-0.611215	0.169539	0.1717
A_55_P2165299	Mybpc1	myosin binding protein C, slow-type	Mus musculus myosin binding protein C, slow-type (Mybpc1), transcript variant 1, mRNA [NM_001252372]	chr10	2.1035	1.07279	2.1035	up	-0.880594	-0.712602	0.567522	-0.298899	0.683843	-0.513181	0.918958	0.298899
A_66_P118343			predicted gene 11025 [Source:MGI Symbol;Acc:MGI:3779248] [ENSMUST00000140773]	chr12	2.1008	1.07094	2.1008	up	-0.971775	-0.489446	0.0544641	-0.0544641	-0.202009	0.768159	0.298193	1.17765
A_55_P2051746	Lbx1	ladybird homeobox homolog 1 (Drosophila)	ladybird homeobox homolog 1 (Drosophila) [Source:MGI Symbol;Acc:MGI:104867] [ENSMUST00000099401]	chr19	2.09771	1.06881	2.09771	up	-0.511891	-0.354775	1.48265	-0.53296	1.45854	-0.527348	1.57723	0.354775
A_52_P78714	Lama4	laminin, alpha 4	laminin, alpha 4 [Source:MGI Symbol;Acc:MGI:109321] [ENSMUST00000159580]	chr10	2.09639	1.06791	2.09639	up	-0.616186	0.0764213	0.985451	4.29784	0.86943	-1.03139	-0.25674	-0.0764208
A_55_P2054082	Chst9	carbohydrate (N-acetylgalactosamine 4-0) sulfotransferase 9	Mus musculus carbohydrate (N-acetylgalactosamine 4-0) sulfotransferase 9 (Chst9), mRNA [NM_199055]	chr18	2.09428	1.06645	2.09428	up	-1.72785	-0.364856	0.217437	0.0698352	-0.0698357	0.127316	0.655744	-0.879906
A_66_P125795	Gm30794	predicted gene, 30794	PREDICTED: Mus musculus predicted gene, 30794 (Gm30794), transcript variant X4, ncRNA [XR_385890]	chr17	2.08771	1.06192	2.08771	up	-0.19676	0.22555	6.57216	-0.396328	-0.521548	-0.580063	1.1869	0.19676
A_51_P351384	Upk2	uroplakin 2	Mus musculus uroplakin 2 (Upk2), mRNA [NM_009476]	chr9	2.08272	1.05847	2.08272	up	0.0283985	-0.538067	-0.234036	-0.0283985	-0.149477	0.484692	4.09638	0.652656
A_66_P140996	Avil	advillin	Mus musculus advillin (Avil), mRNA [NM_009635]	chr10	2.08193	1.05792	2.08193	up	-0.807437	-0.318389	1.50679	0.574406	-0.585223	0.0353556	1.47409	-0.0353556
A_55_P2162622			T cell receptor delta variable 5 [Source:MGI Symbol;Acc:MGI:3704133] [ENSMUST00000103685]	chr14	2.08138	1.05754	2.08138	up	0.0208554	-0.0208559	6.36789	-0.180049	-0.303416	-0.362439	0.409994	0.413272
A_51_P511820	Gm3696	predicted gene 3696	Mus musculus predicted gene 3696 (Gm3696), mRNA [NM_001024712]	chr14	2.08083	1.05716	2.08083	up	-0.786661	-1.14032	-0.0449891	-0.396255	0.29034	0.329605	0.0449891	0.338315
A_51_P420577	Olfr983	olfactory receptor 983	Mus musculus olfactory receptor 983 (Olfr983), mRNA [NM_146827]	chr9	2.07914	1.05599	2.07914	up	0.0292439	-0.0292435	0.521749	-0.188877	-0.31498	-0.403352	6.31359	0.407796
A_51_P274830	4930507A01Rik	RIKEN cDNA 4930507A01 gene	Mus musculus adult male testis cDNA, RIKEN full-length enriched library, clone:4930585P15 product:RIKEN cDNA 4930507A01 gene, full insert sequence. [AK016354]	chr8	2.07813	1.05529	2.07813	up	-0.181606	-0.222253	0.274899	0.750577	-0.505865	-0.59068	5.00961	0.181606
A_51_P349904	Gm33589	predicted gene, 33589	PREDICTED: Mus musculus predicted gene, 33589 (Gm33589), transcript variant X1, mRNA [XM_006543608]	chr1	2.07532	1.05333	2.07532	up	-0.42068	-0.434397	0.0535369	-0.644375	4.07778	0.106569	-0.0535369	0.214798
A_66_P123350	A330087D11Rik	RIKEN cDNA A330087D11 gene	Mus musculus adult male spinal cord cDNA, RIKEN full-length enriched library, clone:A330087D11 product:unclassifiable, full insert sequence. [AK039688]	chr7	2.07316	1.05183	2.07316	up	-0.164392	-0.108024	0.058516	4.48482	0.226146	-0.318238	-0.0585165	1.101
A_52_P955603	Gm35412	predicted gene, 35412	Mus musculus adult male cortex cDNA, RIKEN full-length enriched library, clone:B530003A19 product:unclassifiable, full insert sequence. [AK046728]	chr12	2.07043	1.04993	2.07043	up	0.0271111	-0.0271111	6.33216	-0.169571	-0.309073	-0.388413	0.41042	0.424052
A_55_P2170584	Fam19a4	family with sequence similarity 19, member A4	Mus musculus family with sequence similarity 19, member A4 (Fam19a4), mRNA [NM_177233]	chr6	2.07028	1.04982	2.07028	up	-1.44758	-0.0879049	0.0879049	0.131901	0.366064	-0.301188	-0.23686	1.64468
A_52_P508069	Poglut1	protein O-glucosyltransferase 1	Mus musculus 10 days neonate skin cDNA, RIKEN full-length enriched library, clone:4732474N01 product:unclassifiable, full insert sequence. [AK076379]	chr16	2.06795	1.0482	2.06795	up	-0.910876	-0.161122	0.312893	0.161122	-0.724595	0.463654	3.7548	-0.894653
A_55_P2127934	Palm3	paralemmin 3	Mus musculus paralemmin 3 (Palm3), mRNA [NM_028877]	chr8	2.06742	1.04783	2.06742	up	-1.31633	-0.310634	0.870649	-0.346879	0.207663	0.1691	0.674651	-0.1691
A_52_P177324	Dlk1	delta-like 1 homolog (Drosophila)	Mus musculus delta-like 1 homolog (Drosophila) (Dlk1), transcript variant 1, mRNA [NM_010052]	chr12	2.0652	1.04628	2.0652	up	-1.04536	-0.623319	-0.0245633	0.917054	-0.123737	0.227247	0.251107	0.0245633
A_55_P2156588	Ifnk	interferon kappa	Mus musculus interferon kappa (Ifnk), mRNA [NM_199157]	chr4	2.06513	1.04624	2.06513	up	-0.40441	0.0120192	5.98136	0.265081	-0.727384	-0.791462	-0.0120192	0.384668
A_52_P494622	Nr4a2	nuclear receptor subfamily 4, group A, member 2	Mus musculus nuclear receptor subfamily 4, group A, member 2 (Nr4a2), transcript variant 1, mRNA [NM_013613]	chr2	2.06427	1.04563	2.06427	up	-1.46137	-0.193612	0.248192	1.01496	-0.175875	0.175875	0.389792	-0.344085
A_51_P303851	Olfr646	olfactory receptor 646	Mus musculus olfactory receptor 646 (Olfr646), mRNA [NM_147056]	chr7	2.06352	1.04511	2.06352	up	0.0274734	-0.0274734	6.31831	-0.171146	-0.305027	-0.387321	0.399044	0.416791
A_52_P302661	Slc15a5	solute carrier family 15, member 5	Mus musculus solute carrier family 15, member 5 (Slc15a5), mRNA [NM_177787]	chr6	2.06286	1.04465	2.06286	up	0.0300369	-0.0300374	0.52582	-0.185337	-0.316448	-0.405835	6.23659	0.413095
A_30_P01018969			lincRNA:chr4:53315503-53316050 forward strand	chr4	2.06238	1.04431	2.06238	up	-0.148798	-0.0447564	4.22018	0.375207	-0.851644	0.0447564	2.76511	-0.868414
A_52_P399584	Ckap2l	cytoskeleton associated protein 2-like	Mus musculus cytoskeleton associated protein 2-like (Ckap2l), mRNA [NM_181589]	chr2	2.06033	1.04287	2.06033	up	-0.319366	0.307936	3.38176	-0.0753946	-0.0203109	0.0203109	3.16448	-0.247888
A_52_P716654			BB160619 RIKEN full-length enriched, 16 days neonate thymus Mus musculus cDNA clone A130054D13 3'. [BB160619]	chr16	2.05904	1.04197	2.05904	up	-0.446148	-0.0672789	4.43537	0.0438337	-0.084126	-0.0438342	0.295163	0.065125
A_55_P2505000	Fggy	FGGY carbohydrate kinase domain containing	Mus musculus FGGY carbohydrate kinase domain containing (Fggy), transcript variant 1, mRNA [NM_001113412]	chr4	2.05683	1.04042	2.05683	up	-1.31954	0.212695	-0.867973	3.80147	0.419199	0.728773	-0.946785	-0.212695
A_51_P405513	Zscan4d	zinc finger and SCAN domain containing 4D	PREDICTED: Mus musculus zinc finger and SCAN domain containing 4D (Zscan4d), transcript variant X1, mRNA [XM_006540208]	chr7	2.05576	1.03967	2.05576	up	0.027422	-0.027422	5.87854	-0.169763	-0.304779	-0.386593	0.400182	0.820448
A_66_P113091	A730082K24Rik	RIKEN cDNA A730082K24 gene	Mus musculus RIKEN cDNA A730082K24 gene (A730082K24Rik), transcript variant 1, long non-coding RNA [NR_040317]	chr7	2.05391	1.03838	2.05391	up	0.0210443	-0.0210443	6.25667	-0.18161	-0.303797	-0.362959	0.40896	0.412987
A_55_P1999972			predicted gene 3187 [Source:MGI Symbol;Acc:MGI:3781366] [ENSMUST00000178429]	chr14	2.05105	1.03636	2.05105	up	-0.789212	-0.950211	-0.0139046	-0.318342	0.417868	0.411765	0.0139046	0.488608
A_66_P104917	Bpifa2	BPI fold containing family A, member 2	Mus musculus BPI fold containing family A, member 2 (Bpifa2), mRNA [NM_008953]	chr2	2.04763	1.03396	2.04763	up	-0.356612	-0.50524	0.763283	0.0862708	-0.786928	0.28404	-0.0862708	3.35779
A_66_P106393	Gm17252	predicted gene, 17252	predicted gene, 17252 [Source:MGI Symbol;Acc:MGI:4936886] [ENSMUST00000183567]	chr9	2.04758	1.03392	2.04758	up	0.0203719	-0.0203719	0.473684	-0.195848	-0.307334	-0.390478	6.24114	0.382334
A_55_P2061704	Ak9	adenylate kinase 9	PREDICTED: Mus musculus adenylate kinase 9 (Ak9), transcript variant X1, mRNA [XM_006512939]	chr10	2.04742	1.03381	2.04742	up	-1.1397	-0.13161	0.197001	1.80153	0.0954385	0.691137	-0.300727	-0.095438
A_55_P2102828				chr16	2.04636	1.03306	2.04636	up	-0.848191	0.00112915	3.51879	-0.00112867	-1.38677	0.247956	2.25977	-0.981458
A_55_P2204779	AU019990	expressed sequence AU019990	Mus musculus expressed sequence AU019990 (AU019990), transcript variant 2, long non-coding RNA [NR_033469]	chr2	2.04289	1.03061	2.04289	up	0.0273666	-0.0273666	0.528079	-0.169527	-0.304613	-0.386332	6.09801	0.418059
A_55_P2727009	4930542C16Rik	RIKEN cDNA 4930542C16 gene	Mus musculus adult male testis cDNA, RIKEN full-length enriched library, clone:1700010J08 product:unclassifiable, full insert sequence. [AK005833]	chr14	2.04157	1.02968	2.04157	up	0.0281005	-0.028101	0.524184	-0.182771	-0.306511	-0.393141	6.13944	0.396872
A_30_P01027940			lincRNA:chr11:33414450-33450750 reverse strand		2.04108	1.02933	2.04108	up	-0.0549626	-0.615234	4.39905	0.126135	0.0549626	-0.737018	0.503177	-0.180923
A_51_P247963	Asb9	ankyrin repeat and SOCS box-containing 9	Mus musculus ankyrin repeat and SOCS box-containing 9 (Asb9), mRNA [NM_027027]	chrX	2.04034	1.02881	2.04034	up	-0.122066	0.122066	0.393232	-0.312655	-0.454538	-0.53047	6.51614	0.561138
A_52_P1164127	Gm534	predicted gene 534	Mus musculus 12 days embryo eyeball cDNA, RIKEN full-length enriched library, clone:D230044L08 product:hypothetical protein, full insert sequence. [AK052085]	chr14	2.03796	1.02712	2.03796	up	0.0266566	-0.0266571	0.534716	-0.172299	-0.309401	-0.388279	0.412733	6.08527
A_51_P185660	Ccl9	chemokine (C-C motif) ligand 9	Mus musculus chemokine (C-C motif) ligand 9 (Ccl9), mRNA [NM_011338]	chr11	2.03769	1.02693	2.03769	up	-0.245943	-0.0679221	-0.398858	0.357495	0.0679221	-0.272715	3.79702	1.66914
A_52_P557240	Ugt3a2	UDP glycosyltransferases 3 family, polypeptide A2	Mus musculus UDP glycosyltransferases 3 family, polypeptide A2 (Ugt3a2), mRNA [NM_144845]	chr15	2.03527	1.02522	2.03527	up	-0.260263	0.145289	-0.358762	5.77949	-0.112985	-0.585845	0.97153	0.112985
A_51_P259694	Pinlyp	phospholipase A2 inhibitor and LY6/PLAUR domain containing	Mus musculus phospholipase A2 inhibitor and LY6/PLAUR domain containing (Pinlyp), mRNA [NM_001037143]	chr7	2.03489	1.02495	2.03489	up	-0.435464	-0.0159268	0.0159264	-0.656469	-0.722864	0.634804	1.16044	4.36371
A_55_P2387515	9130208D14Rik	RIKEN cDNA 9130208D14 gene	PREDICTED: Mus musculus RIKEN cDNA 9130208D14 gene (9130208D14Rik), transcript variant X1, misc_RNA [XR_404422]	chr7	2.0344	1.02461	2.0344	up	-0.143891	-0.374526	-0.245928	0.377866	0.389902	0.143891	-0.346422	4.27308
A_55_P2132982	LOC102631585	gastrula zinc finger protein XlCGF17.1-like	PREDICTED: Mus musculus gastrula zinc finger protein XlCGF17.1-like (LOC102631585), transcript variant X1, mRNA [XM_011238190]		2.03319	1.02375	2.03319	up	-0.163273	-0.21175	0.277835	-0.410725	0.858876	-0.431055	4.55922	0.163273
A_51_P501803	Hoxa2	homeobox A2	Mus musculus homeobox A2 (Hoxa2), mRNA [NM_010451]	chr6	2.03317	1.02373	2.03317	up	-0.0178847	0.0178852	2.45738	-0.310884	2.83623	-0.347049	1.8282	-0.321486
A_55_P2054004	2610042L04Rik	RIKEN cDNA 2610042L04 gene	PREDICTED: Mus musculus RIKEN cDNA 2610042L04 gene (2610042L04Rik), transcript variant X12, misc_RNA [XR_032590]	chr14	2.03196	1.02287	2.03196	up	-0.880631	-1.069	-0.0593858	-0.51925	0.250469	0.211337	0.0593858	0.345797
A_51_P177732	Trappc10	trafficking protein particle complex 10	Mus musculus adult male corpora quadrigemina cDNA, RIKEN full-length enriched library, clone:B230307C21 product:similar to EPILEPSY HOLOPROSENCEPHALY CANDIDATE-1 PROTEIN (EHOC-1) (TRANSMEMBRANE PROTEIN 1) (GT334 PROTEIN) [Homo sapiens], full insert sequence. [AK045712]	chr10	2.03042	1.02178	2.03042	up	0.0258036	-0.0258036	0.476852	-0.229192	-0.0921316	-0.416932	0.361501	6.03057
A_55_P2530075	Dtwd2	DTW domain containing 2	DTW domain containing 2 [Source:MGI Symbol;Acc:MGI:1916107] [ENSMUST00000139852]	chr18	2.02997	1.02146	2.02997	up	-0.180892	-0.234814	0.278161	0.655426	-0.265883	-0.608857	4.64188	0.180892
A_52_P546186	2810408B13Rik	RIKEN cDNA 2810408B13 gene	PREDICTED: Mus musculus RIKEN cDNA 2810408B13 gene (2810408B13Rik), misc_RNA [XR_873567]	chr13	2.02952	1.02114	2.02952	up	-0.603504	-0.315618	3.11562	-0.465118	0.121429	0.597556	0.0756774	-0.0756774
A_51_P506297	Cst9	cystatin 9	Mus musculus cystatin 9 (Cst9), mRNA [NM_009979]	chr2	2.02814	1.02016	2.02814	up	0.0316811	-0.0316815	6.24913	-0.192002	-0.318645	-0.414906	0.395647	0.401728
A_52_P342303	Accsl	1-aminocyclopropane-1-carboxylate synthase (non-functional)-like	Mus musculus 1-aminocyclopropane-1-carboxylate synthase (non-functional)-like (Accsl), mRNA [NM_001033452]	chr2	2.02791	1.01999	2.02791	up	-0.39623	-0.287507	-0.664255	4.1067	0.0638781	-0.0638781	0.526052	0.100242
A_55_P2144296	Gm26919	predicted gene, 26919	PREDICTED: Mus musculus predicted gene, 26919 (Gm26919), transcript variant X1, mRNA [XM_011238256]	chr6	2.02463	1.01766	2.02463	up	0.12216	-0.405238	-0.433262	0.614599	-0.12216	0.256666	5.48847	-0.547612
A_55_P1975335			Mus musculus in vitro fertilized eggs cDNA, RIKEN full-length enriched library, clone:7420453K20 product:unclassifiable, full insert sequence. [AK136081]	chr10	2.0231	1.01657	2.0231	up	-0.175007	-0.223747	0.282111	5.37293	-0.509364	-0.596545	0.178991	0.175007
A_55_P2195859	E130218I03Rik	RIKEN cDNA E130218I03 gene	Mus musculus 0 day neonate eyeball cDNA, RIKEN full-length enriched library, clone:E130218I03 product:unclassifiable, full insert sequence. [AK087464]	chr4	2.02267	1.01626	2.02267	up	-0.617683	0.255128	5.22493	0.788071	-0.967973	0.486012	-0.266032	-0.255128
A_55_P2007991	Tuba3b	tubulin, alpha 3B	Mus musculus tubulin, alpha 3B (Tuba3b), mRNA [NM_009449]	chr6	2.02072	1.01487	2.02072	up	-0.417586	-0.630436	2.10008	0.03477	1.24749	-0.437185	0.00230837	-0.00230789
A_55_P2146662	Trim7	tripartite motif-containing 7	PREDICTED: Mus musculus tripartite motif-containing 7 (Trim7), transcript variant X8, mRNA [XM_006534575]	chr11	2.02	1.01436	2.02	up	-0.413364	0.685392	0.0443163	2.86602	-0.738111	-0.820012	5.59432	-0.0443163
A_52_P217150	Galr1	galanin receptor 1	Mus musculus galanin receptor 1 (Galr1), mRNA [NM_008082]	chr18	2.01861	1.01336	2.01861	up	-1.2939	-0.443457	-0.0642209	0.28706	0.00902128	-0.00902128	0.543665	0.101594
A_55_P2129261	Arhgap36	Rho GTPase activating protein 36	Mus musculus Rho GTPase activating protein 36 (Arhgap36), mRNA [NM_001081123]	chrX	2.01856	1.01333	2.01856	up	-1.18115	-0.694361	-0.00219059	0.379045	-0.458629	0.00219059	0.212495	0.3205
A_51_P309804	Olfr584	olfactory receptor 584	Mus musculus olfactory receptor 584 (Olfr584), mRNA [NM_147054]	chr7	2.01463	1.01051	2.01463	up	-0.0845027	-0.132035	0.351975	-0.323585	-0.430164	0.0845022	5.4928	0.23793
A_55_P2626806	Il20rb	interleukin 20 receptor beta	interleukin 20 receptor beta [Source:MGI Symbol;Acc:MGI:2143266] [ENSMUST00000122880]	chr9	2.01306	1.00939	2.01306	up	0.0301757	-0.0301757	6.23386	-0.221224	-0.310108	-0.412485	0.380997	0.385298
A_55_P2049262	Gm3373	predicted gene 3373	PREDICTED: Mus musculus predicted gene 3373 (Gm3373), transcript variant X11, misc_RNA [XR_874105]	chr14	2.01186	1.00853	2.01186	up	-0.905127	-1.23195	-0.0100737	-0.533702	0.0445566	0.0100737	0.0137205	0.11536
A_51_P206197	Gtf2a1l	general transcription factor IIA, 1-like	Mus musculus general transcription factor IIA, 1-like (Gtf2a1l), mRNA [NM_023630]	chr17	2.01147	1.00825	2.01147	up	-0.92374	-0.801605	-0.160708	0.165578	0.204859	0.750941	-0.247903	0.160708
A_52_P418956	4933431E20Rik	RIKEN cDNA 4933431E20 gene	Mus musculus RIKEN cDNA 4933431E20 gene (4933431E20Rik), long non-coding RNA [NR_015459]	chr3	2.0108	1.00777	2.0108	up	-1.32713	-0.0789804	-0.43875	1.94852	0.0789809	0.202234	0.296889	-0.259574
A_55_P2048423	Ggact	gamma-glutamylamine cyclotransferase	gamma-glutamylamine cyclotransferase [Source:MGI Symbol;Acc:MGI:2385008] [ENSMUST00000110679]	chr14	2.00779	1.00561	2.00779	up	0.0310512	-0.0310512	6.20072	-0.224775	-0.311656	-0.397354	0.3979	0.368834
A_55_P2786986	Krt14	keratin 14	Mus musculus keratin 14 (Krt14), mRNA [NM_016958]	chr11	2.00528	1.0038	2.00528	up	-0.865007	-0.640811	0.929357	-0.354642	0.468546	0.18137	0.462089	-0.18137
A_66_P134318	Gm14244	predicted gene 14244	PREDICTED: Mus musculus uncharacterized LOC102641286 (LOC102641286), transcript variant X5, ncRNA [XR_400194]	chr2	2.00523	1.00377	2.00523	up	-0.391601	0.0402827	0.0734606	0.66569	-0.739612	-0.842851	5.85224	-0.0402827
A_52_P375312	Amica1	adhesion molecule, interacts with CXADR antigen 1	Mus musculus adhesion molecule, interacts with CXADR antigen 1 (Amica1), mRNA [NM_001005421]	chr9	2.00517	1.00372	2.00517	up	-0.392659	-0.418163	2.07756	-0.901197	1.74469	-0.222851	0.668827	0.222851
A_55_P2716856	Sulf1	sulfatase 1	sulfatase 1 [Source:MGI Symbol;Acc:MGI:2138563] [ENSMUST00000186674]	chr1	2.00507	1.00365	2.00507	up	-0.405435	-0.106514	0.0466957	3.77608	0.239192	0.526213	-0.0554094	-0.0466952

## Sheet: Down in KO 200 genes
ProbeName	GeneSymbol	GeneName	Description	Chromosome Number_Avadis_	FC ([KO] vs [WT])	Log FC ([KO] vs [WT])	FC (abs) ([KO] vs [WT])	Regulation ([KO] vs [WT])	WT1	WT2	KO1	KO2	KO3	KO4	KO5	KO6
A_52_P188746	Tmem67	transmembrane protein 67	transmembrane protein 67 [Source:MGI Symbol;Acc:MGI:1923928] [ENSMUST00000146140]	chr4	-182.032	-7.50805	182.032	down	0.789987	13.608	-0.00889254	-0.620531	0.68673	-0.588638	-1.33191	0.00889254
A_55_P2742960	Klra8	killer cell lectin-like receptor, subfamily A, member 8	Mus musculus killer cell lectin-like receptor, subfamily A, member 8 (Klra8), transcript variant 2, mRNA [NM_010650]	chr6	-66.2899	-6.05072	66.2899	down	12.1088	-0.213592	0.345529	-0.352306	-0.490639	-0.570441	0.213592	0.235705
A_30_P01023652			lincRNA:chrX:100655711-100678572 reverse strand	chrX	-53.5352	-5.74242	53.5352	down	0.290469	0.120591	-0.0918655	-11.2541	0.0918655	-11.4437	0.129972	-10.6536
A_55_P2721823			Mus musculus 0 day neonate cerebellum cDNA, RIKEN full-length enriched library, clone:C230064P20 product:oviductal glycoprotein 1, 120kD, full insert sequence. [AK082575]	chr3	-46.4814	-5.53858	46.4814	down	0.988223	10.0715	-0.0231843	0.63634	-0.0728488	-0.399903	0.0231848	-0.21586
A_52_P354974	Gm40091	predicted gene, 40091	PREDICTED: Mus musculus uncharacterized LOC105244494 (LOC105244494), ncRNA [XR_867449]	chr3	-24.8774	-4.63677	24.8774	down	1.31787	1.13137	-0.0524631	-7.50121	-6.80319	0.242232	0.0524631	-6.41069
A_55_P2071384	Crh	corticotropin releasing hormone	Mus musculus corticotropin releasing hormone (Crh), mRNA [NM_205769]	chr3	-24.2611	-4.60058	24.2611	down	-0.310018	9.18445	0.540479	-1.27519	0.310018	-0.768602	0.596367	-0.38324
A_55_P2426564	1500004A13Rik	RIKEN cDNA 1500004A13 gene	Mus musculus adult male cerebellum cDNA, RIKEN full-length enriched library, clone:1500004A13 product:unclassifiable, full insert sequence. [AK075724]	chr3	-20.9044	-4.38574	20.9044	down	1.16652	1.0551	-0.012681	-5.07675	-7.25044	0.0717459	0.012681	-7.39413
A_51_P443443	5830417I10Rik	gon-4-like pseudogene	Mus musculus RIKEN cDNA 5830417I10 gene (5830417I10Rik), non-coding RNA [NR_028359]	chr3	-18.1732	-4.18374	18.1732	down	0.825608	0.976159	0.0267777	-6.73045	-6.87012	-0.0267777	0.043427	-6.14003
A_55_P2803864	Styk1	serine/threonine/tyrosine kinase 1	Mus musculus serine/threonine/tyrosine kinase 1 (Styk1), mRNA [NM_172891]	chr6	-17.4299	-4.1235	17.4299	down	-0.135864	7.95221	0.204974	0.889414	-1.14421	0.135864	-0.680167	-0.697813
A_55_P2924213	Pramel6	preferentially expressed antigen in melanoma like 6	Mus musculus preferentially expressed antigen in melanoma like 6 (Pramel6), mRNA [NM_178249]	chr2	-14.2522	-3.83311	14.2522	down	3.69924	3.78133	0.0511446	-0.663819	-0.126779	0.313459	-0.0511446	-0.0798216
A_66_P127198			602048758F1 NCI_CGAP_SG2 Mus musculus cDNA clone IMAGE:4187870 5'. [BF536591]	chr16	-13.6373	-3.76949	13.6373	down	7.54946	-0.214018	0.3482	-0.353396	-0.495606	-0.559192	0.214018	0.235363
A_52_P654720	1500004A13Rik	RIKEN cDNA 1500004A13 gene	Mus musculus 6 days neonate head cDNA, RIKEN full-length enriched library, clone:5430404N14 product:RIKEN cDNA 5430404N14 gene, full insert sequence. [AK017268]	chr3	-11.2429	-3.49094	11.2429	down	1.2135	0.992858	0.140621	-4.99073	-5.09967	-0.140621	0.146893	-4.38303
A_55_P2742231	Gon4l	gon-4-like (C.elegans)	Mus musculus gon-4-like (C.elegans) (Gon4l), transcript variant 2, mRNA [NM_027389]	chr3	-10.3617	-3.37319	10.3617	down	0.978313	1.00495	0.0063076	-4.67947	-4.26579	-0.0063076	0.00876522	-5.35283
A_51_P285856	4930503E14Rik	RIKEN cDNA 4930503E14 gene	Mus musculus RIKEN cDNA 4930503E14 gene (4930503E14Rik), mRNA [NM_029131]	chr14	-10.2282	-3.35448	10.2282	down	4.23834	1.95089	0.12151	-0.579433	-0.316432	-0.784832	-0.00390911	0.00390911
A_52_P300376	Xist	inactive X specific transcripts	Mus musculus inactive X specific transcripts (Xist), transcript variant 2, long non-coding RNA [NR_001570]	chrX	-10.215	-3.35262	10.215	down	0.245729	0.0855308	-0.0467906	-6.52506	0.0467906	-6.74337	0.0784945	-5.93201
A_52_P25219	Slc39a8	solute carrier family 39 (metal ion transporter), member 8	solute carrier family 39 (metal ion transporter), member 8 [Source:MGI Symbol;Acc:MGI:1914797] [ENSMUST00000139953]	chr3	-10.063	-3.33099	10.063	down	3.95647	2.04976	0.121359	-0.579704	-0.722547	-0.786343	-0.00369501	0.00369501
A_55_P2509944	1500004A13Rik	RIKEN cDNA 1500004A13 gene	Mus musculus RIKEN cDNA 1500004A13 gene (1500004A13Rik), long non-coding RNA [NR_015498]	chr3	-8.57779	-3.10061	8.57779	down	1.43056	1.15435	-0.0931506	-3.82211	-3.93207	0.0931511	0.134074	-3.22879
A_55_P2111212	9130209A04Rik	RIKEN cDNA 9130209A04 gene	Mus musculus RIKEN cDNA 9130209A04 gene (9130209A04Rik), long non-coding RNA [NR_033453]	chr18	-8.52379	-3.0915	8.52379	down	-0.175054	6.05707	0.298962	-0.410608	-0.528488	-0.622945	0.175054	0.185092
A_55_P2112445	Tbx4	T-box 4	Mus musculus T-box 4 (Tbx4), transcript variant 1, mRNA [NM_011536]	chr11	-7.8998	-2.98182	7.8998	down	5.96903	-0.208508	0.342556	-0.372088	-0.481133	-0.550193	0.243023	0.208508
A_55_P1991555	Mrgprx1	MAS-related GPR, member X1	Mus musculus MAS-related GPR, member X1 (Mrgprx1), mRNA [NM_207540]	chr7	-7.806	-2.96458	7.806	down	3.90587	1.55763	0.0925417	-0.635735	-0.064146	-0.789645	0.00375175	-0.00375128
A_55_P2732540	1500004A13Rik	RIKEN cDNA 1500004A13 gene	Mus musculus adult male medulla oblongata cDNA, RIKEN full-length enriched library, clone:6330526N18 product:unclassifiable, full insert sequence. [AK078122]	chr3	-7.67757	-2.94065	7.67757	down	1.06112	0.869038	-0.163631	-4.15853	-4.29317	0.166002	0.163631	-3.56772
A_55_P1990603	Olfr1448	olfactory receptor 1448	Mus musculus olfactory receptor 1448 (Olfr1448), mRNA [NM_146701]	chr19	-7.65703	-2.93678	7.65703	down	0.424944	4.78102	0.115144	-0.590599	-0.71858	-0.808792	0.00447512	-0.00447512
A_55_P2067538	Il1rl2	interleukin 1 receptor-like 2	Mus musculus interleukin 1 receptor-like 2 (Il1rl2), mRNA [NM_133193]	chr1	-7.41401	-2.89025	7.41401	down	4.95099	0.35467	0.100776	-0.0521002	-0.691778	-0.781456	-0.00624752	0.00624752
A_55_P2076196	Mup17	major urinary protein 17	Mus musculus major urinary protein 17 (Mup17), mRNA [NM_001200006]	chr4	-7.35676	-2.87907	7.35676	down	4.106	1.00994	-0.19832	0.19832	-1.02438	-1.08919	0.500381	-0.313418
A_52_P105374	5830417I10Rik	gon-4-like pseudogene	Mus musculus RIKEN cDNA 5830417I10 gene (5830417I10Rik), non-coding RNA [NR_028359]	chr3	-7.16263	-2.84049	7.16263	down	1.0255	1.06369	0.0859959	-2.83135	-3.72204	-0.0859959	0.336835	-4.55878
A_51_P161542	Olfr512	olfactory receptor 512	Mus musculus olfactory receptor 512 (Olfr512), mRNA [NM_146724]	chr7	-6.63488	-2.73007	6.63488	down	4.20428	1.00825	-0.16187	-0.86322	0.562331	-0.0971928	-0.280069	0.0971928
A_55_P2026710	4930445E18Rik	RIKEN cDNA 4930445E18 gene	PREDICTED: Mus musculus RIKEN cDNA 4930445E18 gene (4930445E18Rik), transcript variant X11, misc_RNA [XR_396271]	chr15	-6.40723	-2.6797	6.40723	down	3.39157	1.14397	-0.992765	-0.188606	0.270176	0.188606	-1.26006	-0.488946
A_52_P223809	Dhx58	DEXH (Asp-Glu-X-His) box polypeptide 58	Mus musculus DEXH (Asp-Glu-X-His) box polypeptide 58 (Dhx58), mRNA [NM_030150]	chr11	-6.31013	-2.65767	6.31013	down	3.78257	1.01527	-0.0419278	-0.262262	0.34206	0.0419278	-0.571748	-1.06052
A_52_P462657	Gm11545	predicted gene 11545	Mus musculus predicted gene 11545 (Gm11545), mRNA [NM_001105561]	chr11	-6.24173	-2.64195	6.24173	down	3.71686	1.35917	-0.530064	0.661505	-0.128446	-0.112412	0.112411	-0.626594
A_55_P2130198	Zbbx	zinc finger, B-box domain containing	Mus musculus zinc finger, B-box domain containing (Zbbx), mRNA [NM_172515]	chr3	-6.14628	-2.61971	6.14628	down	4.04378	1.1493	-0.020906	2.47079	0.020906	-0.503163	-1.1105	-0.996174
A_55_P2099139	Gm8127	predicted gene 8127	PREDICTED: Mus musculus predicted gene 8127 (Gm8127), mRNA [XM_011245311]	chr14	-6.14115	-2.61851	6.14115	down	0.676627	3.90769	0.121024	-0.584427	-0.716823	-0.777869	-0.0102944	0.0102944
A_51_P275077	Glp1r	glucagon-like peptide 1 receptor	Mus musculus glucagon-like peptide 1 receptor (Glp1r), mRNA [NM_021332]	chr17	-6.01614	-2.58884	6.01614	down	4.74119	-0.00505066	-1.14779	0.380093	0.132729	-0.0501347	0.00505018	-0.644551
A_52_P207163	Eda2r	ectodysplasin A2 receptor	Mus musculus ectodysplasin A2 receptor (Eda2r), transcript variant 3, mRNA [NM_001161433]	chrX	-5.84012	-2.546	5.84012	down	-0.182721	4.9905	0.303734	-0.397599	-0.522509	-0.619608	0.20061	0.182721
A_30_P01024189			lincRNA:chr14:77258025-77278750 reverse strand	chr14	-5.80521	-2.53735	5.80521	down	5.07847	-0.211916	0.344403	-0.359194	-0.496225	-0.557479	0.211916	0.232163
A_55_P2815463	Gm20125	predicted gene, 20125	Mus musculus predicted gene, 20125 (Gm20125), long non-coding RNA [NR_038020]	chr10	-5.75847	-2.52568	5.75847	down	1.08825	3.29496	-0.190317	-0.89707	0.297959	-1.10463	-0.300735	0.190317
A_52_P73552	A1bg	alpha-1-B glycoprotein	Mus musculus alpha-1-B glycoprotein (A1bg), mRNA [NM_001081067]	chr15	-5.72138	-2.51636	5.72138	down	-0.179532	4.94428	0.311973	-0.392063	-0.511277	-0.606962	0.214862	0.179532
A_30_P01027360			lincRNA:chr15:79286294-79286651 reverse strand	chr15	-5.70246	-2.51158	5.70246	down	1.26199	3.28303	-0.683285	0.389764	0.827769	-0.389764	-0.795813	-0.783138
A_55_P2735545			Mus musculus colon RCB-0549 Cle-H3 cDNA, RIKEN full-length enriched library, clone:G430009L18 product:unclassifiable, full insert sequence. [AK144104]	chr10	-5.53204	-2.46781	5.53204	down	-0.182632	4.82984	0.292487	-0.41491	-0.520891	-0.590573	0.182633	0.185993
A_51_P513013	Rad9b	RAD9 homolog B	Mus musculus RAD9 homolog B (Rad9b), mRNA [NM_144912]	chr5	-5.4427	-2.44432	5.4427	down	4.8525	-0.201919	0.315736	-0.398571	-0.47894	-0.582617	0.228288	0.20192
A_52_P568968	1700029F12Rik	RIKEN cDNA 1700029F12 gene	Mus musculus RIKEN cDNA 1700029F12 gene (1700029F12Rik), transcript variant 2, mRNA [NM_025585]	chr13	-5.26161	-2.3955	5.26161	down	3.35903	1.07199	-0.251598	0.0241985	-0.677147	0.107693	-0.0241985	-0.258934
A_66_P107740	LOC545466	uncharacterized LOC545466	PREDICTED: Mus musculus uncharacterized LOC545466 (LOC545466), misc_RNA [XR_375033]	chr2	-5.22313	-2.38492	5.22313	down	4.7677	-0.216336	0.335896	-0.373192	-0.497026	-0.556467	0.219037	0.216336
A_30_P01032333			lincRNA:chr8:10886200-10905925 forward strand	chr8	-5.16509	-2.36879	5.16509	down	4.29767	-0.0190754	-0.770467	0.224471	0.922349	0.0190754	-0.886433	-0.885976
A_55_P2578173	Gm35282	predicted gene, 35282	PREDICTED: Mus musculus predicted gene, 35282 (Gm35282), transcript variant X1, ncRNA [XR_388600]	chr11	-5.12149	-2.35656	5.12149	down	4.75973	-0.321571	0.22548	-0.110037	-0.600475	-0.565195	0.115277	0.110037
A_66_P137958			predicted gene 7577 [Source:MGI Symbol;Acc:MGI:3646748] [ENSMUST00000182543]	chr15	-5.08738	-2.34692	5.08738	down	3.01114	1.88767	-0.577977	3.26717	-1.37358	-0.700701	-0.578001	0.577977
A_55_P2717877	Tgif1	TGFB-induced factor homeobox 1	TGFB-induced factor homeobox 1 [Source:MGI Symbol;Acc:MGI:1194497] [ENSMUST00000190687]	chr17	-5.05231	-2.33694	5.05231	down	4.05687	-0.00645256	0.13166	-0.570623	-0.687397	-0.777929	0.00645208	0.0274353
A_55_P2028094	Prph2	peripherin 2	Mus musculus peripherin 2 (Prph2), mRNA [NM_008938]	chr17	-4.90066	-2.29298	4.90066	down	-0.051105	3.63162	-0.817112	0.579177	0.0511045	-1.34018	0.109084	-1.59839
A_52_P763262	Gdf7	growth differentiation factor 7	PREDICTED: Mus musculus growth differentiation factor 7 (Gdf7), transcript variant X1, mRNA [XM_006515079]	chr12	-4.85267	-2.27878	4.85267	down	-0.17983	4.60245	0.769661	-0.403537	-0.527376	-0.617582	0.17983	0.194186
A_55_P2101992	Olfr1107	olfactory receptor 1107	Mus musculus olfactory receptor 1107 (Olfr1107), mRNA [NM_146844]	chr2	-4.84875	-2.27761	4.84875	down	2.5525	2.37844	-0.362683	-0.0358672	-1.16767	0.0358672	3.13352	-0.476024
A_52_P129056	4930548J01Rik	RIKEN cDNA 4930548J01 gene	Mus musculus RIKEN cDNA 4930548J01 gene (4930548J01Rik), long non-coding RNA [NR_045462]	chr17	-4.81949	-2.26888	4.81949	down	4.49229	-0.198161	0.305486	-0.380275	-0.487484	-0.5775	0.19816	0.210702
A_55_P1984645	Gm5434	ubiquitin-conjugating enzyme E2F (putative) pseudogene	Mus musculus predicted gene 5434 (Gm5434), non-coding RNA [NR_003649]	chr12	-4.7534	-2.24896	4.7534	down	3.39568	0.343319	-0.266553	-1.13055	-0.15315	0.153149	0.20499	-1.08464
A_55_P2745444	Adam26a	a disintegrin and metallopeptidase domain 26A (testase 3)	Mus musculus a disintegrin and metallopeptidase domain 26A (testase 3) (Adam26a), mRNA [NM_010085]	chr8	-4.67528	-2.22505	4.67528	down	0.0827208	3.77794	0.256742	-1.21858	-0.194448	0.041883	-0.612051	-0.0418835
A_55_P2805131	Gabrg1	gamma-aminobutyric acid (GABA) A receptor, subunit gamma 1	gamma-aminobutyric acid (GABA) A receptor, subunit gamma 1 [Source:MGI Symbol;Acc:MGI:103156] [ENSMUST00000197068]	chr5	-4.65946	-2.22016	4.65946	down	3.54493	0.30615	-0.306149	-1.01049	-1.1494	0.805893	0.317028	-0.424602
A_66_P132621	Olfr532	olfactory receptor 532	Mus musculus olfactory receptor 532 (Olfr532), mRNA [NM_147026]	chr7	-4.61097	-2.20507	4.61097	down	4.81481	-0.308609	-0.102329	0.267493	-0.173904	-1.0103	1.20489	0.102329
A_51_P186547	Pah	phenylalanine hydroxylase	Mus musculus phenylalanine hydroxylase (Pah), mRNA [NM_008777]	chr10	-4.59643	-2.20051	4.59643	down	3.89821	-0.145448	0.349746	-1.6136	0.38026	-0.182194	-1.02444	0.145449
A_52_P1002648	5430427M07Rik	RIKEN cDNA 5430427M07 gene	Mus musculus RIKEN cDNA 5430427M07 gene (5430427M07Rik), long non-coding RNA [NR_045858]	chr12	-4.59242	-2.19925	4.59242	down	3.82494	0.084033	0.11286	-0.605031	-0.200034	-0.776401	-0.00037241	0.000371933
A_66_P121301	Gm14809	predicted gene 14809	PREDICTED: Mus musculus uncharacterized LOC105243709 (LOC105243709), transcript variant X1, ncRNA [XR_864773]	chrX	-4.58107	-2.19568	4.58107	down	3.83386	-0.0274696	0.14703	-0.553656	-0.659379	-0.762175	0.0274692	0.0457759
A_66_P132423	Nr4a3	nuclear receptor subfamily 4, group A, member 3	nuclear receptor subfamily 4, group A, member 3 [Source:MGI Symbol;Acc:MGI:1352457] [ENSMUST00000154186]	chr4	-4.54306	-2.18366	4.54306	down	2.21718	1.82867	-0.156461	-0.468433	0.969318	0.156461	-1.01923	-0.446082
A_55_P2743230	1500004A13Rik	RIKEN cDNA 1500004A13 gene	Mus musculus cDNA clone IMAGE:6811931. [BC094555]	chr3	-4.47748	-2.16269	4.47748	down	0.887862	0.849665	0.0179501	-2.38337	-2.64548	-0.0179501	0.036478	-2.77116
A_51_P176086	Ffar2	free fatty acid receptor 2	Mus musculus free fatty acid receptor 2 (Ffar2), transcript variant 1, mRNA [NM_146187]	chr7	-4.44524	-2.15226	4.44524	down	1.30012	2.5172	-0.267275	-0.637929	0.555244	-0.131978	0.131978	-1.11165
A_52_P533930	Angptl2	angiopoietin-like 2	angiopoietin-like 2 [Source:MGI Symbol;Acc:MGI:1347002] [ENSMUST00000139148]	chr2	-4.33877	-2.11728	4.33877	down	0.87414	3.11594	1.32026	0.0709305	-0.852658	-0.549355	-0.070931	-0.651712
A_55_P2739895	Fam118a	family with sequence similarity 118, member A	Mus musculus cDNA, clone:Y0G0148I11, strand:plus, reference:ENSEMBL:Mouse-Transcript-ENST:ENSMUST00000023069, based on BLAT search. [AK189276]	chr15	-4.23398	-2.08201	4.23398	down	2.59442	1.3826	-0.260747	-0.660111	-0.216399	-0.456844	0.816664	0.216399
A_30_P01027626			lincRNA:chr3:9628206-9631521 forward strand	chr3	-4.17954	-2.06334	4.17954	down	-0.34861	4.73712	0.0538034	1.12502	0.55323	-0.835862	-0.0538034	-0.0569181
A_55_P2732758	Fcer2a	Fc receptor, IgE, low affinity II, alpha polypeptide	Mus musculus adult male aorta and vein cDNA, RIKEN full-length enriched library, clone:A530072G08 product:Fc receptor, IgE, low affinity II, alpha polypeptide, full insert sequence. [AK080159]	chr8	-4.16057	-2.05678	4.16057	down	1.54363	2.02355	-1.26547	-0.603627	0.678071	0.313197	-0.313196	-0.448127
A_55_P2094434			Mus musculus adult male thymus cDNA, RIKEN full-length enriched library, clone:5830474E10 product:unclassifiable, full insert sequence. [AK134203]	chr9	-4.13512	-2.04793	4.13512	down	-0.178236	4.3403	0.284244	-0.421805	-0.530546	-0.624361	1.31284	0.178236
A_66_P134394	Pde6c	phosphodiesterase 6C, cGMP specific, cone, alpha prime	Mus musculus phosphodiesterase 6C, cGMP specific, cone, alpha prime (Pde6c), transcript variant 1, mRNA [NM_033614]	chr19	-4.07547	-2.02697	4.07547	down	0.096344	3.18281	-0.0586863	-1.18784	0.218875	-0.308259	0.0586863	-1.04711
A_55_P1960876	Olfr639	olfactory receptor 639	Mus musculus olfactory receptor 639 (Olfr639), mRNA [NM_147084]	chr7	-4.05434	-2.01947	4.05434	down	0.0102239	5.2238	5.70363	-0.586545	-0.726196	-0.805632	-0.0071435	0.0071435
A_66_P114793	Gm32854	predicted gene, 32854	PREDICTED: Mus musculus predicted gene, 32854 (Gm32854), transcript variant X1, ncRNA [XR_405055]	chr8	-3.90491	-1.96529	3.90491	down	1.14402	2.60822	0.0541258	-0.0541253	-0.252829	-0.175434	-0.190765	0.084013
A_55_P2527615				chr14	-3.83605	-1.93962	3.83605	down	-0.167569	3.85905	0.652498	-0.416681	-0.521351	-0.614388	0.16908	0.167569
A_52_P462652	Mtmr14	myotubularin related protein 14	Mus musculus myotubularin related protein 14 (Mtmr14), mRNA [NM_026849]	chr6	-3.81133	-1.93029	3.81133	down	2.53942	0.901753	-0.0475407	0.0475407	-0.889812	-0.110461	0.235307	-0.493284
A_55_P1967481	Hbb-y	hemoglobin Y, beta-like embryonic chain	Mus musculus hemoglobin Y, beta-like embryonic chain (Hbb-y), mRNA [NM_008221]	chr7	-3.79021	-1.92228	3.79021	down	-0.378159	4.80676	0.119502	-0.592048	2.61951	-0.394823	0.0218201	-0.0218205
A_55_P2745723	Pde6b	phosphodiesterase 6B, cGMP, rod receptor, beta polypeptide	Mus musculus phosphodiesterase 6B, cGMP, rod receptor, beta polypeptide (Pde6b), mRNA [NM_008806]	chr5	-3.63817	-1.86321	3.63817	down	0.497255	2.70659	0.524245	-1.19221	-0.14269	-0.651994	-0.247797	0.14269
A_51_P147802	Olfr784	olfactory receptor 784	Mus musculus olfactory receptor 784 (Olfr784), mRNA [NM_146729]	chr10	-3.60352	-1.84941	3.60352	down	4.98158	-0.199112	4.26278	-0.370384	-0.482406	-0.566549	0.199112	0.208394
A_51_P312673	Galnt5	UDP-N-acetyl-alpha-D-galactosamine:polypeptide N-acetylgalactosaminyltransferase 5	PREDICTED: Mus musculus UDP-N-acetyl-alpha-D-galactosamine:polypeptide N-acetylgalactosaminyltransferase 5 (Galnt5), transcript variant X2, mRNA [XM_006498048]	chr2	-3.55143	-1.8284	3.55143	down	3.91304	-0.439271	0.169902	-0.581815	0.641691	-0.778855	-0.000824451	0.000824451
A_55_P2063283			immunoglobulin heavy constant gamma 2B [Source:MGI Symbol;Acc:MGI:96445] [ENSMUST00000103418]	chr12	-3.54229	-1.82468	3.54229	down	0.052856	3.58085	-0.435281	0.613705	0.791163	-0.611579	-0.052856	-0.352144
A_51_P329003	Slc25a31	solute carrier family 25 (mitochondrial carrier; adenine nucleotide translocator), member 31	Mus musculus solute carrier family 25 (mitochondrial carrier; adenine nucleotide translocator), member 31 (Slc25a31), mRNA [NM_178386]	chr3	-3.50829	-1.81077	3.50829	down	-0.350677	3.95629	0.111343	-0.208692	-0.700922	0.750502	-0.00878906	0.00878954
A_51_P458130	Tph1	tryptophan hydroxylase 1	Mus musculus tryptophan hydroxylase 1 (Tph1), transcript variant 1, mRNA [NM_009414]	chr7	-3.44426	-1.78419	3.44426	down	0.929337	3.27086	-0.580621	3.53157	-0.476348	-0.579187	-0.205499	0.205499
A_55_P2484215	Asmt	acetylserotonin O-methyltransferase	Mus musculus acetylserotonin O-methyltransferase (Asmt), mRNA [NM_001199212]		-3.41613	-1.77236	3.41613	down	0.733224	2.18077	0.301119	-0.474905	0.324774	-0.301119	-0.587259	-1.1548
A_51_P436652	Ccl7	chemokine (C-C motif) ligand 7	Mus musculus chemokine (C-C motif) ligand 7 (Ccl7), mRNA [NM_013654]	chr11	-3.29225	-1.71908	3.29225	down	2.27545	0.412074	0.647651	-0.512688	1.08313	-2.17942	-0.878492	-0.412075
A_52_P392467	Bzw2	basic leucine zipper and W2 domains 2	Mus musculus basic leucine zipper and W2 domains 2, mRNA (cDNA clone IMAGE:6486091), complete cds. [BC058796]	chr12	-3.21587	-1.68521	3.21587	down	2.96539	0.164268	0.61611	-0.371573	-0.230456	-0.0177627	-0.736371	0.0177631
A_51_P257938	Tacstd2	tumor-associated calcium signal transducer 2	Mus musculus tumor-associated calcium signal transducer 2 (Tacstd2), mRNA [NM_020047]	chr6	-3.18383	-1.67076	3.18383	down	1.77131	1.212	0.0187006	-0.62256	0.18741	-0.0349064	-0.604592	-0.0187001
A_55_P2790354	Bbs2	Bardet-Biedl syndrome 2 (human)	PREDICTED: Mus musculus Bardet-Biedl syndrome 2 (human) (Bbs2), transcript variant X2, mRNA [XM_006531304]	chr8	-3.15787	-1.65895	3.15787	down	4.05796	-0.470304	0.0374002	-0.171197	0.485572	0.554191	-0.0373998	-0.0593157
A_52_P647740	Klhl41	kelch-like 41	Mus musculus kelch-like 41 (Klhl41), mRNA [NM_001081087]	chr2	-3.13809	-1.64989	3.13809	down	2.12728	0.77413	0.262872	-0.659162	-0.262872	-0.37659	-1.04463	0.885289
A_55_P2744568	Tmem253	transmembrane protein 253	Mus musculus transmembrane protein 253 (Tmem253), mRNA [NM_001033805]	chr14	-3.11579	-1.6396	3.11579	down	0.766927	1.74213	0.0753675	-0.417745	-0.031332	0.0313315	-1.52078	-0.447268
A_55_P2109877	Gm4718	predicted gene 4718	Mus musculus 12 days embryo eyeball cDNA, RIKEN full-length enriched library, clone:D230045C19 product:unclassifiable, full insert sequence. [AK142122]	chr17	-3.095	-1.62994	3.095	down	2.28277	0.724371	-0.42272	-0.660569	0.473588	-0.148519	-0.124958	0.124958
A_51_P173043	Egr2	early growth response 2	Mus musculus early growth response 2 (Egr2), mRNA [NM_010118]	chr10	-3.08758	-1.62647	3.08758	down	1.43032	0.675237	-0.551971	-1.58645	0.551971	-0.914676	-1.7026	0.761564
A_55_P2008860	Gm15520	predicted gene 15520	PREDICTED: Mus musculus predicted gene 15520 (Gm15520), transcript variant X3, ncRNA [XR_870604]	chr9	-3.0762	-1.62115	3.0762	down	2.56393	0.52723	-0.217837	0.0944588	-0.254713	0.0666645	-0.0666645	-0.0753248
A_55_P2074130	Gm21404	predicted gene, 21404	PREDICTED: Mus musculus predicted gene, 21404 (Gm21404), mRNA [XM_003688794]	chr4	-3.04284	-1.60542	3.04284	down	-0.177605	4.1071	3.32929	-0.398431	-0.521689	-0.62566	0.194857	0.177605
A_55_P2739303	Pradc1	protease-associated domain containing 1	protease-associated domain containing 1 [Source:MGI Symbol;Acc:MGI:1920577] [ENSMUST00000139875]	chr6	-3.03591	-1.60213	3.03591	down	0.285147	2.43094	-1.39612	-0.0993409	0.472087	-0.0152273	-0.441117	0.0152273
A_55_P2030171	Ifna2	interferon alpha 2	Mus musculus interferon alpha 2 (Ifna2), mRNA [NM_010503]	chr4	-2.997	-1.58352	2.997	down	2.86355	0.13042	-0.136691	-0.0976095	0.261424	-0.054646	0.054646	-0.546318
A_30_P01029353			lincRNA:chr14:78924115-78938125 reverse strand	chr14	-2.89721	-1.53466	2.89721	down	1.53778	1.48471	-0.0695195	-0.619892	1.25297	-0.220889	-0.552673	0.0695195
A_52_P261020	Orc4	origin recognition complex, subunit 4	origin recognition complex, subunit 4 [Source:MGI Symbol;Acc:MGI:1347043] [ENSMUST00000141441]	chr2	-2.89487	-1.5335	2.89487	down	3.50403	-0.00524902	-0.118106	0.648801	-0.0745578	0.00524902	-0.0750508	0.909014
A_55_P2249963	Gm13205	predicted gene 13205	C0158F04-3 NIA Mouse E7.5 Extraembryonic Portion cDNA Library Mus musculus cDNA clone C0158F04 3', mRNA sequence [AW542521]	chr4	-2.85064	-1.51128	2.85064	down	0.948346	1.82489	-0.528233	-0.37692	0.287613	0.0934291	-0.0934286	-0.130452
A_66_P120932	Gm41496	predicted gene, 41496	Mus musculus 2 days pregnant adult female ovary cDNA, RIKEN full-length enriched library, clone:E330023J05 product:unclassifiable, full insert sequence. [AK087806]	chr16	-2.83534	-1.50352	2.83534	down	1.07113	1.7658	-0.248286	-0.250472	-0.0184088	0.0184088	0.133155	-0.14471
A_55_P2019670	Nps	neuropeptide S	Mus musculus neuropeptide S (Nps), mRNA [NM_001163611]	chr7	-2.76321	-1.46635	2.76321	down	0.689398	1.58048	1.33123	-3.10489	-1.51775	-0.689398	2.85845	-0.866096
A_30_P01023189			lincRNA:chr15:66682293-66722977 forward strand	chr15	-2.75969	-1.46451	2.75969	down	0.541975	1.88976	-0.0840683	-0.689558	-0.287276	0.0840688	-0.641819	0.126807
A_51_P453909	Cyp2f2	cytochrome P450, family 2, subfamily f, polypeptide 2	Mus musculus cytochrome P450, family 2, subfamily f, polypeptide 2 (Cyp2f2), mRNA [NM_007817]	chr7	-2.75557	-1.46235	2.75557	down	1.12801	0.0315444	-0.0315444	-1.21128	0.686331	-4.17787	-1.02473	0.463672
A_55_P2718122	Ager	advanced glycosylation end product-specific receptor	Mus musculus advanced glycosylation end product-specific receptor (Ager), transcript variant 5, non-coding RNA [NR_073173]	chr17	-2.75441	-1.46174	2.75441	down	2.65067	0.0817514	0.0139594	0.255322	-0.249338	-0.0139594	-0.463943	-0.115232
A_55_P1965045	Slc47a2	solute carrier family 47, member 2	Mus musculus solute carrier family 47, member 2 (Slc47a2), mRNA [NM_001033542]	chr11	-2.75421	-1.46164	2.75421	down	1.08915	0.373882	-0.265842	-0.894491	0.629898	-2.94572	-1.17042	0.265842
A_66_P127315	Gm31075	predicted gene, 31075	PREDICTED: Mus musculus predicted gene, 31075 (Gm31075), transcript variant X10, ncRNA [XR_384367]	chr15	-2.70626	-1.4363	2.70626	down	1.51527	1.06628	0.0494342	-0.308435	-0.0494347	-0.220345	-0.536377	0.192013
A_66_P112914			lah55b07.y1 Gastric Epithelial Progenitor 2 Mus musculus cDNA 5', mRNA sequence [CK384845]	chr9	-2.70218	-1.43412	2.70218	down	1.13709	2.47115	0.0820966	-0.0820961	-1.54882	-0.129109	4.54259	-0.644655
A_55_P2728693	Adamts14	a disintegrin-like and metallopeptidase (reprolysin type) with thrombospondin type 1 motif, 14	Mus musculus a disintegrin-like and metallopeptidase (reprolysin type) with thrombospondin type 1 motif, 14 (Adamts14), mRNA [NM_001081127]	chr10	-2.67336	-1.41866	2.67336	down	1.91007	0.470129	-0.557541	-0.854872	0.193901	-0.193901	-0.825165	0.866242
A_66_P130044	Ttn	titin	titin [Source:MGI Symbol;Acc:MGI:98864] [ENSMUST00000190813]	chr2	-2.64056	-1.40084	2.64056	down	1.35943	0.708416	0.0578754	-0.788536	-0.933346	0.207171	-0.686826	-0.0578754
A_51_P207706	Fam180a	family with sequence similarity 180, member A	Mus musculus family with sequence similarity 180, member A (Fam180a), mRNA [NM_173375]	chr6	-2.63542	-1.39803	2.63542	down	1.84794	0.0370445	0.609828	-0.708134	0.579346	-1.59198	-1.58525	-0.0370441
A_51_P315993			Mus musculus adult male aorta and vein cDNA, RIKEN full-length enriched library, clone:A530058L02 product:hypothetical protein, full insert sequence. [AK080082]	chr19	-2.6353	-1.39797	2.6353	down	1.57023	1.06086	-0.0415063	-0.118477	-0.0607376	0.0415063	-0.735814	0.420484
A_55_P2935695	Mctp2	multiple C2 domains, transmembrane 2	Mus musculus activated spleen cDNA, RIKEN full-length enriched library, clone:F830111H15 product:hypothetical protein, full insert sequence. [AK156983]	chr7	-2.62214	-1.39074	2.62214	down	1.14082	2.90116	-0.0972896	-0.815183	-0.470521	-0.40243	0.0972896	5.4696
A_55_P2374337	A130071D04Rik	RIKEN cDNA A130071D04 gene	Mus musculus 16 days neonate thymus cDNA, RIKEN full-length enriched library, clone:A130082N01 product:unclassifiable, full insert sequence. [AK038155]	chr1	-2.58015	-1.36746	2.58015	down	0.883846	2.64563	0.249094	-0.476283	-0.443484	-1.01892	-0.249095	4.32237
A_66_P133740	2810433D01Rik	RIKEN cDNA 2810433D01 gene	Mus musculus RIKEN cDNA 2810433D01 gene (2810433D01Rik), long non-coding RNA [NR_033474]	chr11	-2.56144	-1.35695	2.56144	down	1.51574	0.338808	-0.338808	-1.21701	1.41584	-1.46903	-1.47553	0.506456
A_55_P2930218	Gm28154	predicted gene 28154	PREDICTED: Mus musculus predicted gene 28154 (Gm28154), transcript variant X9, ncRNA [XR_373227]	chr1	-2.55438	-1.35297	2.55438	down	2.32002	0.1436	-0.0227876	-0.412432	0.0227876	-0.238622	0.0893078	-0.165237
A_66_P101303	Armc2	armadillo repeat containing 2	Mus musculus armadillo repeat containing 2 (Armc2), mRNA [NM_001034858]	chr10	-2.5307	-1.33954	2.5307	down	1.60926	0.210001	0.251935	-1.27424	0.512104	-0.210002	-1.13144	-0.727788
A_55_P2535301	Gm32559	predicted gene, 32559	PREDICTED: Mus musculus predicted gene, 32559 (Gm32559), ncRNA [XR_398889]	chr1	-2.48999	-1.31614	2.48999	down	-0.95609	3.71685	-0.499987	1.19796	0.288099	0.044826	-0.600627	-0.044826
A_55_P2153021	Ttn	titin	Mus musculus titin (Ttn), transcript variant N2-A, mRNA [NM_011652]	chr2	-2.46104	-1.29927	2.46104	down	1.07848	0.572772	0.034723	-1.15827	-1.15	0.346157	-0.879754	-0.034723
A_66_P130189	Zfp46	zinc finger protein 46	Mus musculus zinc finger protein 46 (Zfp46), mRNA [NM_009557]	chr4	-2.44038	-1.28711	2.44038	down	0.530438	1.87376	-0.0229793	0.247969	-0.369109	-0.00294161	0.00294113	-0.365925
A_51_P166740	Kcnj4	potassium inwardly-rectifying channel, subfamily J, member 4	Mus musculus potassium inwardly-rectifying channel, subfamily J, member 4 (Kcnj4), mRNA [NM_008427]	chr15	-2.43276	-1.28259	2.43276	down	1.6985	0.266602	-0.237084	-0.231302	0.231302	-0.543521	-1.44913	0.429481
A_55_P2099620	Hmx2	H6 homeobox 2	Mus musculus H6 homeobox 2 (Hmx2), mRNA [NM_145998]	chr7	-2.41885	-1.27432	2.41885	down	1.40993	-0.0798049	-1.8611	0.309956	0.199939	0.0798044	-0.695925	-1.68823
A_55_P2565704	Gm34786	predicted gene, 34786	PREDICTED: Mus musculus predicted gene, 34786 (Gm34786), ncRNA [XR_882345]		-2.41235	-1.27044	2.41235	down	0.658274	1.4162	-0.386071	0.117234	-0.88229	-0.117234	-0.701896	0.57104
A_55_P2041966	Dnajc5b	DnaJ (Hsp40) homolog, subfamily C, member 5 beta	Mus musculus DnaJ (Hsp40) homolog, subfamily C, member 5 beta (Dnajc5b), transcript variant 1, mRNA [NM_001163537]	chr3	-2.38889	-1.25634	2.38889	down	0.865108	0.361664	-0.0208795	-1.00567	1.06868	-2.9226	-0.998128	0.0208795
A_66_P127268	Col6a3	collagen, type VI, alpha 3	Mus musculus collagen, type VI, alpha 3 (Col6a3), transcript variant 1, mRNA [NM_001243008]	chr1	-2.37954	-1.25068	2.37954	down	0.68101	2.15737	3.55115	-0.594086	0.48626	-0.48626	-0.850708	-1.09533
A_51_P323812	Slc6a12	solute carrier family 6 (neurotransmitter transporter, betaine/GABA), member 12	Mus musculus solute carrier family 6 (neurotransmitter transporter, betaine/GABA), member 12 (Slc6a12), mRNA [NM_133661]	chr6	-2.37803	-1.24977	2.37803	down	2.25193	-0.429778	0.614182	-0.956482	1.06711	-2.58124	-0.605508	0.429778
A_52_P261496	Gabpb1	GA repeat binding protein, beta 1	Mus musculus GA repeat binding protein, beta 1 (Gabpb1), transcript variant 2, mRNA [NM_010249]	chr2	-2.37768	-1.24956	2.37768	down	2.17689	0.123974	-0.348656	-0.182968	-0.58968	0.526545	-0.0432382	0.0432377
A_55_P2321503			Mus musculus adult male testis cDNA, RIKEN full-length enriched library, clone:4930506K12 product:hypothetical protein, full insert sequence. [AK076844]	chr10	-2.35418	-1.23522	2.35418	down	1.57604	0.611149	-0.0421214	0.0942559	-0.353556	-0.00109959	-0.548357	0.00110006
A_55_P2565734	Gm34786	predicted gene, 34786	PREDICTED: Mus musculus predicted gene, 34786 (Gm34786), ncRNA [XR_882345]		-2.34766	-1.23123	2.34766	down	0.518443	1.43116	-0.14397	-0.0657778	-0.773907	0.0657783	-0.795241	0.174572
A_66_P109055	A730009L09Rik	RIKEN cDNA A730009L09 gene	PREDICTED: Mus musculus RIKEN cDNA A730009L09 gene (A730009L09Rik), misc_RNA [XR_384996]	chr16	-2.34584	-1.2301	2.34584	down	1.57213	0.391665	-0.649456	-0.539614	-0.533833	0.233665	-0.0283437	0.0283437
A_55_P2164479	Gm36299	predicted gene, 36299	PREDICTED: Mus musculus predicted gene, 36299 (Gm36299), ncRNA [XR_377278]	chr5	-2.33997	-1.22649	2.33997	down	0.51439	1.75548	-0.0545115	0.054512	-0.0655575	0.165231	-0.0669975	-0.582013
A_66_P104162	Gm36736	predicted gene, 36736	PREDICTED: Mus musculus predicted gene, 36736 (Gm36736), transcript variant X1, ncRNA [XR_404476]	chr7	-2.33263	-1.22196	2.33263	down	0.983271	1.96364	-0.562288	-0.865622	0.526962	-0.582859	-0.526962	3.51974
A_51_P398833	Tfap2d	transcription factor AP-2, delta	Mus musculus transcription factor AP-2, delta (Tfap2d), mRNA [NM_153154]	chr1	-2.31936	-1.21373	2.31936	down	1.58866	0.590796	-0.216734	-0.866991	0.120017	-0.120017	-0.895374	1.23508
A_30_P01027032			lincRNA:chr10:126818382-126856582 reverse strand	chr10	-2.29581	-1.199	2.29581	down	0.553174	1.9143	-0.448015	-0.01229	0.01229	-0.273772	1.29608	-0.365903
A_51_P467076	Cyp2b9	cytochrome P450, family 2, subfamily b, polypeptide 9	Mus musculus cytochrome P450, family 2, subfamily b, polypeptide 9 (Cyp2b9), mRNA [NM_010000]	chr7	-2.29085	-1.19588	2.29085	down	0.392223	-0.358256	0.358256	-1.84402	0.869706	-4.05812	-3.27748	0.878262
A_55_P2723125	Fgfbp1	fibroblast growth factor binding protein 1	Mus musculus fibroblast growth factor binding protein 1 (Fgfbp1), transcript variant 1, mRNA [NM_001271616]	chr5	-2.27949	-1.18871	2.27949	down	1.88891	-0.271052	0.271052	-1.25058	0.822999	-2.02835	-0.584497	0.490704
A_66_P120649	Ms4a1	membrane-spanning 4-domains, subfamily A, member 1	membrane-spanning 4-domains, subfamily A, member 1 [Source:MGI Symbol;Acc:MGI:88321] [ENSMUST00000169159]	chr19	-2.26147	-1.17726	2.26147	down	0.611994	1.4456	-0.727323	-0.39994	0.339062	-0.102572	0.0494986	-0.049499
A_51_P390058	Dzip1	DAZ interacting protein 1	Mus musculus 13 days embryo liver cDNA, RIKEN full-length enriched library, clone:2510025K24 product:hypothetical protein, full insert sequence. [AK010997]	chr14	-2.25459	-1.17287	2.25459	down	0.695575	1.3479	-0.566382	0.336851	0.00735569	-0.00735569	-0.604477	-0.0727649
A_55_P2304602			BX513744 Knowles Solter mouse 2 cell Mus musculus cDNA clone IMAGp998E181916 ; IMAGE:777977, mRNA sequence [BX513744]	chr9	-2.24981	-1.1698	2.24981	down	1.7322	0.285907	-0.324226	-1.09215	0.254997	-0.254997	-0.338168	0.790069
A_66_P111534	5430431A17Rik	RIKEN cDNA 5430431A17 gene	Mus musculus RIKEN cDNA 5430431A17 gene (5430431A17Rik), long non-coding RNA [NR_131001]	chr7	-2.24824	-1.16879	2.24824	down	0.754153	0.903941	-0.838514	-1.01243	-0.296215	0.108681	0.0299883	-0.0299888
A_55_P1956598			immunoglobulin heavy constant gamma 2C [Source:MGI Symbol;Acc:MGI:2686979] [ENSMUST00000195192]	chr12	-2.23676	-1.16141	2.23676	down	-0.469398	2.51035	0.196483	-0.363079	0.109852	-0.0733228	0.0733223	-0.78886
A_66_P116635	Igf2os	insulin-like growth factor 2, opposite strand	Mus musculus insulin-like growth factor 2, opposite strand (Igf2os), antisense RNA [NR_002855]	chr7	-2.2312	-1.15782	2.2312	down	0.94619	0.417548	-0.353548	-0.704882	0.526676	-1.49021	-1.1873	0.353548
A_55_P2740081	Cited2	Cbp/p300-interacting transactivator, with Glu/Asp-rich carboxy-terminal domain, 2	PREDICTED: Mus musculus Cbp/p300-interacting transactivator, with Glu/Asp-rich carboxy-terminal domain, 2 (Cited2), transcript variant X1, mRNA [XM_006512576]	chr10	-2.22285	-1.15241	2.22285	down	0.377239	1.5609	0.329599	-0.457669	0.363319	-0.444527	-0.561146	-0.329599
A_30_P01018255			lincRNA:chr3:106858397-106896812 reverse strand	chr3	-2.21867	-1.1497	2.21867	down	1.28597	0.713039	-0.458703	0.0788798	-0.15942	0.132418	-0.415443	-0.0788803
A_55_P2030160	Tcf7l2	transcription factor 7 like 2, T cell specific, HMG box	Mus musculus transcription factor 7 like 2, T cell specific, HMG box (Tcf7l2), transcript variant 4, mRNA [NM_001142920]	chr19	-2.21767	-1.14904	2.21767	down	1.19231	0.628879	-0.0336566	-0.902074	0.0336566	-0.26619	-0.664468	0.402047
A_55_P1988013				chr4	-2.21315	-1.1461	2.21315	down	1.13676	2.61158	6.00448	-0.577291	-0.273914	-0.784875	0.00552559	-0.00552511
A_66_P113416	9130011E15Rik	RIKEN cDNA 9130011E15 gene	Mus musculus RIKEN cDNA 9130011E15 gene (9130011E15Rik), mRNA [NM_198296]	chr19	-2.20824	-1.1429	2.20824	down	2.03354	0.127482	-0.41729	0.0139449	-0.037636	0.174183	-0.093569	-0.0139449
A_51_P205820	Klf11	Kruppel-like factor 11	Mus musculus Kruppel-like factor 11 (Klf11), mRNA [NM_178357]	chr12	-2.20402	-1.14014	2.20402	down	1.77143	0.475814	-0.262587	-0.0716238	0.488319	0.0716238	-0.239543	-0.0852957
A_55_P2148888	Gm4489	predicted gene 4489	Mus musculus predicted gene 4489 (Gm4489), long non-coding RNA [NR_027637]	chr10	-2.18596	-1.12827	2.18596	down	0.62078	2.51504	4.40188	-1.13198	-0.171545	-0.460505	0.0792465	-0.0792465
A_55_P2713911	Fgfbp1	fibroblast growth factor binding protein 1	Mus musculus fibroblast growth factor binding protein 1 (Fgfbp1), transcript variant 1, mRNA [NM_001271616]	chr5	-2.18374	-1.1268	2.18374	down	1.81747	-0.384228	0.549989	-1.1311	0.728027	-2.33754	-0.65467	0.384228
A_66_P114474	Gm4971	Smad nuclear interacting protein 1 pseudogene	Mus musculus predicted gene 4971 (Gm4971), non-coding RNA [NR_033604]	chr7	-2.17942	-1.12395	2.17942	down	0.811975	1.18602	-0.276767	-0.279713	0.210999	0.0668924	-0.404212	-0.0668924
A_55_P2753446	Gm10103	predicted gene 10103	PREDICTED: Mus musculus zinc finger protein 564-like (LOC102636566), transcript variant X2, mRNA [XM_011246785]	chr17	-2.17722	-1.12248	2.17722	down	1.00096	0.838451	-0.615115	0.0420609	-0.0420609	0.114599	-0.295756	-0.420414
A_55_P2734252	Kcnh3	potassium voltage-gated channel, subfamily H (eag-related), member 3	Mus musculus potassium voltage-gated channel, subfamily H (eag-related), member 3 (Kcnh3), mRNA [NM_010601]	chr15	-2.17283	-1.11958	2.17283	down	1.25507	0.347733	0.0144529	-1.00886	-0.0144529	-0.512585	-0.673539	0.285913
A_51_P514319	Slc13a4	solute carrier family 13 (sodium/sulfate symporters), member 4	Mus musculus solute carrier family 13 (sodium/sulfate symporters), member 4 (Slc13a4), mRNA [NM_172892]	chr6	-2.16427	-1.11388	2.16427	down	1.74167	-0.314923	0.413955	-0.99137	1.053	-2.24913	-0.944407	0.314923
A_52_P515769	Pcdh12	protocadherin 12	Mus musculus protocadherin 12 (Pcdh12), mRNA [NM_017378]	chr18	-2.16143	-1.11199	2.16143	down	1.11778	0.404119	0.116345	-0.485533	-0.105979	0.105979	-1.3718	-0.365232
A_55_P2728981	A930001M01Rik	RIKEN cDNA A930001M01 gene	Mus musculus adult retina cDNA, RIKEN full-length enriched library, clone:A930001M01 product:unclassifiable, full insert sequence. [AK020795]	chr15	-2.15913	-1.11045	2.15913	down	2.18403	0.00910568	-0.187735	-0.00910568	-0.129367	0.239544	-0.0826917	0.0860543
A_55_P2730761	E430016F16Rik	RIKEN cDNA E430016F16 gene	Mus musculus 3 days neonate thymus cDNA, RIKEN full-length enriched library, clone:A630052G14 product:unclassifiable, full insert sequence. [AK042016]	chr7	-2.15047	-1.10465	2.15047	down	1.97705	0.0898495	-0.137368	-0.124781	-0.730946	0.0179596	-0.0179596	0.565876
A_30_P01022635			lincRNA:chr14:33895294-33923644 reverse strand	chr14	-2.15047	-1.10465	2.15047	down	0.542799	1.53197	-0.231045	-0.332242	0.0312128	-0.0485444	-0.0312133	0.208231
A_51_P137336	Cdh1	cadherin 1	Mus musculus cadherin 1 (Cdh1), mRNA [NM_009864]	chr8	-2.13849	-1.09659	2.13849	down	1.38377	-0.543924	0.543924	-1.58384	0.751739	-3.38392	-0.988489	0.600561
A_51_P399653	Crhr2	corticotropin releasing hormone receptor 2	Mus musculus corticotropin releasing hormone receptor 2 (Crhr2), transcript variant 2, mRNA [NM_009953]	chr6	-2.13755	-1.09596	2.13755	down	1.95017	0.094327	-0.310389	0.345728	-0.094327	-0.276615	-0.515886	0.409242
A_55_P2733372	Utrn	utrophin	Mus musculus 0 day neonate lung cDNA, RIKEN full-length enriched library, clone:E030042O06 product:utrophin, full insert sequence. [AK087303]	chr10	-2.13724	-1.09575	2.13724	down	-0.0142701	2.12025	-0.0500085	0.0142701	0.146196	0.106076	-0.216556	-0.25655
A_55_P2086203	Kcnq1	potassium voltage-gated channel, subfamily Q, member 1	Mus musculus potassium voltage-gated channel, subfamily Q, member 1 (Kcnq1), mRNA [NM_008434]	chr7	-2.13423	-1.09372	2.13423	down	2.26269	-0.00424147	-0.837941	0.00424194	0.165293	-0.26636	-0.247264	1.39508
A_55_P2079064	Ppnr	per-pentamer repeat gene	mp41=circadian clock and light-regulated gene [mice, BALB/c, brain, mRNA, 2857 nt]. [S76755]	chr19	-2.13091	-1.09147	2.13091	down	1.36611	0.552839	-0.131085	-0.559273	-0.22446	0.131085	-0.411725	0.403495
A_55_P2565709	Gm34786	predicted gene, 34786	PREDICTED: Mus musculus predicted gene, 34786 (Gm34786), ncRNA [XR_882345]		-2.12954	-1.09054	2.12954	down	0.395009	1.42856	-0.0788732	0.0788732	-0.780237	-0.19247	-0.427598	0.327746
A_65_P17631			Mus musculus 7 days neonate cerebellum cDNA, RIKEN full-length enriched library, clone:A730043F23 product:hypothetical protein, full insert sequence. [AK139137]	chr13	-2.1213	-1.08495	2.1213	down	1.2835	0.336211	-0.176818	-0.881396	0.361601	-0.463591	-0.667154	0.176818
A_51_P400279	Ankrd7	ankyrin repeat domain 7	Mus musculus ankyrin repeat domain 7 (Ankrd7), transcript variant 2, mRNA [NM_029202]	chr6	-2.1166	-1.08175	2.1166	down	1.59865	0.599877	0.780676	-1.18926	-1.32916	-1.4083	3.85102	-0.599877
A_52_P611787	Slc47a1	solute carrier family 47, member 1	Mus musculus solute carrier family 47, member 1 (Slc47a1), mRNA [NM_026183]	chr11	-2.11619	-1.08147	2.11619	down	0.58562	-0.146824	0.146824	-1.09543	0.679726	-3.88133	-1.46667	0.444452
A_30_P01022626			lincRNA:chr12:103151385-103157735 forward strand	chr12	-2.10767	-1.07565	2.10767	down	2.94538	-0.984876	-1.07549	0.602396	0.137124	-0.137124	0.2092	-0.308483
A_30_P01033209			lincRNA:chr16:64758224-64765674 forward strand	chr16	-2.10709	-1.07525	2.10709	down	0.754764	1.9887	3.87446	-0.604645	-0.69484	-0.796087	0.00427151	-0.00427151
A_52_P522640	Alx4	aristaless-like homeobox 4	Mus musculus aristaless-like homeobox 4 (Alx4), mRNA [NM_007442]	chr2	-2.10688	-1.0751	2.10688	down	1.00952	0.131949	-0.131949	-0.74378	0.503917	-2.0276	-1.26964	0.642824
A_55_P2327853	4931431B13Rik	RIKEN cDNA 4931431B13 gene	Mus musculus adult male testis cDNA, RIKEN full-length enriched library, clone:4931431B13 product:unclassifiable, full insert sequence. [AK016494]	chr7	-2.10635	-1.07474	2.10635	down	0.743298	0.979163	-0.382642	0.0777326	-0.130744	-0.0259099	-0.845424	0.0259099
A_51_P218924	1110008E08Rik	RIKEN cDNA 1110008E08 gene	Mus musculus 18-day embryo whole body cDNA, RIKEN full-length enriched library, clone:1110008E08 product:hypothetical protein, full insert sequence. [AK003565]	chr16	-2.1041	-1.0732	2.1041	down	0.602256	1.19718	-0.491761	-0.00723839	0.183674	0.00723886	-0.521579	-0.211243
A_65_P13701			UI-M-CG0p-bnv-b-09-0-UI.s1 NIH_BMAP_Ret4_S2 Mus musculus cDNA clone UI-M-CG0p-bnv-b-09-0-UI 3'. [BF464002]	chr8	-2.09669	-1.06812	2.09669	down	2.29591	0.338994	0.0189238	4.06873	-1.01559	-0.0189233	-0.765901	-0.791209
A_55_P2072479	Gm29750	predicted gene, 29750	PREDICTED: Mus musculus predicted gene, 29750 (Gm29750), transcript variant X1, mRNA [XM_006544611]	chrX	-2.09335	-1.06582	2.09335	down	2.28471	-0.233343	-0.267399	0.233344	-0.594474	0.278701	0.385547	-0.276522
A_52_P105381	Dgcr8	DiGeorge syndrome critical region gene 8	DiGeorge syndrome critical region gene 8 [Source:MGI Symbol;Acc:MGI:2151114] [ENSMUST00000128856]	chr16	-2.09277	-1.06541	2.09277	down	0.692469	1.32176	-0.00132799	-0.158625	0.214494	0.00132847	-0.246811	-0.15885
A_52_P196271	9330154J02Rik	RIKEN cDNA 9330154J02 gene	PREDICTED: Mus musculus RIKEN cDNA 9330154J02 gene (9330154J02Rik), transcript variant X3, misc_RNA [XR_870972]	chr9	-2.08984	-1.06339	2.08984	down	1.10517	0.681468	0.372927	-0.498794	-0.372927	-0.519357	-0.573881	0.571596
A_55_P2722308			RIKEN cDNA 5730522E02 gene [Source:MGI Symbol;Acc:MGI:1917876] [ENSMUST00000135168]	chr11	-2.08928	-1.06301	2.08928	down	0.962183	1.09537	-0.276776	-0.128582	-0.0248485	0.462547	-0.262572	0.024848
A_52_P209930	Arpp21	cyclic AMP-regulated phosphoprotein, 21	Mus musculus cyclic AMP-regulated phosphoprotein, 21 (Arpp21), transcript variant 7, mRNA [NM_001177623]	chr9	-2.0892	-1.06295	2.0892	down	1.39715	0.473816	0.0248742	-0.366035	-0.189129	-0.0248737	-0.325942	0.11631
A_55_P2032985	Pdc	phosducin	Mus musculus phosducin (Pdc), transcript variant 1, mRNA [NM_001159730]	chr1	-2.08658	-1.06114	2.08658	down	-0.181351	3.66227	0.274343	-0.396404	-0.506209	-0.572318	5.09516	0.181351
A_52_P568200			Mus musculus cDNA clone MGC:67258 IMAGE:6413648, complete cds. [BC057602]		-2.08109	-1.05734	2.08109	down	0.272406	0.860411	-0.0106921	0.0106921	-2.13471	-0.971362	-0.237067	0.397569
A_30_P01027966			lincRNA:chr1:195327945-195336595 forward strand	chr1	-2.07625	-1.05398	2.07625	down	0.422055	1.42753	-0.554206	-0.0135942	0.032095	-0.239419	0.0096631	-0.0096631
A_52_P1069274			AGENCOURT_10114625 NIH_MGC_134 Mus musculus cDNA clone IMAGE:6507296 5', mRNA sequence [BU512393]	chr15	-2.07575	-1.05364	2.07575	down	1.39376	0.691651	-0.0562534	-0.0669503	0.0562534	0.148434	-0.0655961	-0.08145
A_55_P2496804	Kdm4a	lysine (K)-specific demethylase 4A	Mus musculus lysine (K)-specific demethylase 4A (Kdm4a), transcript variant 2, mRNA [NM_172382]	chr4	-2.0696	-1.04935	2.0696	down	2.84308	-0.097301	0.306343	-1.52516	-1.18863	-0.323726	4.5751	0.0973005
A_30_P01025131			lincRNA:chrX:18744367-18853992 reverse strand	chrX	-2.06841	-1.04852	2.06841	down	0.488749	1.3619	-0.00632668	-0.560034	0.182868	0.0063262	-0.215665	-0.146362
A_52_P154800	Pla2g16	phospholipase A2, group XVI	Mus musculus phospholipase A2, group XVI (Pla2g16), mRNA [NM_139269]	chr19	-2.0679	-1.04817	2.0679	down	-0.195437	-0.0422349	0.0171847	-0.0171847	0.126359	0.107116	0.0921235	-7.32761
A_55_P2145159	Six3os1	SIX homeobox 3, opposite strand 1	Mus musculus SIX homeobox 3, opposite strand 1 (Six3os1), transcript variant 1, long non-coding RNA [NR_038082]	chr17	-2.06685	-1.04743	2.06685	down	0.73776	0.494154	0.083641	-0.756455	-1.01438	0.00493717	-0.901648	-0.00493717
A_52_P727235	Trabd2b	TraB domain containing 2B	Mus musculus TraB domain containing 2B (Trabd2b), mRNA [NM_001085549]	chr4	-2.0647	-1.04593	2.0647	down	0.653353	-0.271016	0.271016	-1.06699	0.650152	-4.45623	-1.02815	0.501643
A_51_P419007	Hspb3	heat shock protein 3	Mus musculus heat shock protein 3 (Hspb3), mRNA [NM_019960]	chr13	-2.0468	-1.03337	2.0468	down	1.90166	-0.0913043	0.307835	-0.616445	0.234182	-0.545778	-0.240277	0.0913043
A_66_P135577	BE691133	expressed sequence BE691133	Mus musculus adult male testis cDNA, RIKEN full-length enriched library, clone:4930505F18 product:unclassifiable, full insert sequence. [AK132899]	chr4	-2.0442	-1.03153	2.0442	down	1.82026	0.0153341	-0.17522	0.0322619	-0.368124	-0.239599	0.0835957	-0.0153341
A_55_P2744593	Chat	choline acetyltransferase	Mus musculus N1-type mRNA for choline acetyltransferase, N-terminal. [D12488]	chr14	-2.04128	-1.02947	2.04128	down	0.872199	1.76176	-0.353486	-0.304361	-0.183369	-1.43354	3.81644	0.183369
A_52_P146043	Tcf7l2	transcription factor 7 like 2, T cell specific, HMG box	Mus musculus transcription factor 7 like 2, T cell specific, HMG box (Tcf7l2), transcript variant 3, mRNA [NM_009333]	chr19	-2.04042	-1.02886	2.04042	down	1.14481	0.645022	0.0857162	-0.629896	-0.0857162	-0.188046	-0.549725	0.563979
A_30_P01024912			lincRNA:chr6:90436386-90469399 forward strand	chr6	-2.03915	-1.02797	2.03915	down	0.698042	0.736932	-0.777311	-0.667088	0.191815	0.291074	-0.191814	-0.709568
A_55_P2718157	Slc6a4	solute carrier family 6 (neurotransmitter transporter, serotonin), member 4	solute carrier family 6 (neurotransmitter transporter, serotonin), member 4 [Source:MGI Symbol;Acc:MGI:96285] [ENSMUST00000137819]	chr11	-2.03831	-1.02737	2.03831	down	3.02904	-0.710248	-0.776997	1.46477	0.289354	-0.634404	0.738763	-0.289354
A_55_P2089565	Tbx22	T-box 22	T-box 22 [Source:MGI Symbol;Acc:MGI:2389465] [ENSMUST00000118986]	chrX	-2.03827	-1.02735	2.03827	down	0.967675	0.735835	-0.415811	-0.315825	0.287191	0.0786028	-0.609106	-0.0786028
A_55_P2370250	Syn3	synapsin III	Mus musculus 16 days neonate cerebellum cDNA, RIKEN full-length enriched library, clone:9630056N24 product:unclassifiable, full insert sequence. [AK036325]	chr10	-2.03617	-1.02586	2.03617	down	1.03724	0.614712	-0.535303	-0.289226	0.237506	0.130801	-0.612273	-0.130801
A_55_P2724669	Tspan8	tetraspanin 8	Mus musculus tetraspanin 8 (Tspan8), transcript variant 1, mRNA [NM_146010]	chr10	-2.03115	-1.0223	2.03115	down	1.20575	-0.148099	0.148099	-1.1493	0.788599	-2.52296	-0.693805	0.468509
A_51_P166706			Mus musculus 10 days neonate skin cDNA, RIKEN full-length enriched library, clone:4732471N16 product:weakly similar to FAS B (FRAGMENT) [Mus sp], full insert sequence. [AK028934]	chr1	-2.02704	-1.01937	2.02704	down	0.0101519	1.80889	-0.00327492	-0.414936	-0.0530953	0.00327492	-0.294135	0.103057
A_51_P376912	Zfp783	zinc finger protein 783	Mus musculus zinc finger protein 783 (Zfp783), long non-coding RNA [NR_027963]	chr6	-2.02661	-1.01907	2.02661	down	0.757124	0.652152	-1.34532	-0.349272	0.439473	0.349272	-0.404573	-0.576152
A_30_P01025657			lincRNA:chr13:73472571-73483846 forward strand	chr13	-2.02311	-1.01658	2.02311	down	0.992384	0.796075	-0.391528	-0.191899	0.0789056	0.270567	-0.421216	-0.0789056
A_55_P2727524	Pole2	polymerase (DNA directed), epsilon 2 (p59 subunit)	Mus musculus 10 days embryo whole body cDNA, RIKEN full-length enriched library, clone:2600013D08 product:polymerase (DNA directed), epsilon 2 (p59 subunit), full insert sequence. [AK011194]	chr12	-2.02165	-1.01553	2.02165	down	0.861326	0.638096	-0.680416	-0.333109	-0.00600028	0.0663235	-0.647725	0.00600028
A_51_P353494	Fetub	fetuin beta	Mus musculus fetuin beta (Fetub), transcript variant 1, mRNA [NM_021564]	chr16	-2.01953	-1.01402	2.01953	down	1.56657	-0.146607	0.237635	-1.17168	0.888554	-1.32038	-0.60498	0.146607
A_51_P317031	Ccdc109b	coiled-coil domain containing 109B	Mus musculus coiled-coil domain containing 109B (Ccdc109b), transcript variant 1, mRNA [NM_025779]	chr3	-2.0149	-1.01071	2.0149	down	1.96203	-0.0164814	-0.47577	0.0219741	0.0164814	-0.0655518	-0.86218	1.13744
A_51_P512969	Cilp2	cartilage intermediate layer protein 2	Mus musculus cartilage intermediate layer protein 2 (Cilp2), mRNA [NM_026818]	chr8	-2.0132	-1.00949	2.0132	down	1.1373	-0.165894	0.179402	-1.11249	0.245287	-2.00839	-0.612457	0.165894
A_55_P2023637	Prg4	proteoglycan 4 (megakaryocyte stimulating factor, articular superficial zone protein)	Mus musculus proteoglycan 4 (megakaryocyte stimulating factor, articular superficial zone protein) (Prg4), transcript variant 1, mRNA [NM_021400]	chr1	-2.00942	-1.00678	2.00942	down	1.70248	-0.98628	0.424621	-1.42596	0.842432	-3.91578	-0.424621	0.607223
A_55_P2719429	Aldh16a1	aldehyde dehydrogenase 16 family, member A1	aldehyde dehydrogenase 16 family, member A1 [Source:MGI Symbol;Acc:MGI:1916998] [ENSMUST00000147416]	chr7	-2.00756	-1.00544	2.00756	down	0.659009	1.0005	-0.564968	-0.410183	-0.390031	0.311081	0.189137	-0.189137
A_55_P2503635	Lrp4	low density lipoprotein receptor-related protein 4	Mus musculus low density lipoprotein receptor-related protein 4 (Lrp4), transcript variant 2, mRNA [NM_001145857]	chr2	-2.00655	-1.00472	2.00655	down	-0.688563	2.22407	0.0758019	-0.019536	0.019536	0.0287838	-1.00969	-0.51668
A_51_P293862	Gnb3	guanine nucleotide binding protein (G protein), beta 3	Mus musculus guanine nucleotide binding protein (G protein), beta 3 (Gnb3), mRNA [NM_013530]	chr6	-2.00625	-1.0045	2.00625	down	-0.249877	2.29815	-0.248797	0.539241	0.115699	-0.0782604	-0.288347	0.0782604
A_52_P566741	Tcf7l2	transcription factor 7 like 2, T cell specific, HMG box	Mus musculus transcription factor 7 like 2, T cell specific, HMG box (Tcf7l2), transcript variant 3, mRNA [NM_009333]	chr19	-2.00041	-1.0003	2.00041	down	1.16236	0.552027	0.0615215	-0.742115	-0.0615215	-0.159978	-0.477875	0.521357
