# Supplementary material for: CRISPR/Cas9-mediated genome editing in wild-derived mice: generation of tamed wild-derived strains by mutation of the a (nonagouti) gene
Source: Sci Rep. 2017 Feb 14;7:42476. doi: 10.1038/srep42476 (PMC5307340; doi:10.1038/srep42476)
Supplement: Supplementary Table S2 [file srep42476-s3.xls]

## Sheet: Up in KO KEGG
Pathway	p-value	Matched Entities	Pathway Entities of Experiment Type
Alcoholism*	1.35166e-07	11	199
Systemic lupus erythematosus	6.46038e-07	9	145
Viral carcinogenesis	0.000192902	8	229
Nicotine addiction	0.00273508	3	40
Tyrosine metabolism	0.00336421	3	43
ECM-receptor interaction	0.00340771	4	88
Neuroactive ligand-receptor interaction	0.00369651	7	282
Cocaine addiction*	0.00487057	3	49
Olfactory transduction	0.00790025	15	1079
Cholinergic synapse	0.00822028	4	113
Cytokine-cytokine receptor interaction	0.0092951	6	264
RIG-I-like receptor signaling pathway	0.0115541	3	68
Amphetamine addiction*	0.0115541	3	67
Dopaminergic synapse*	0.0139288	4	133
Prolactin signaling pathway	0.0150893	3	74
African trypanosomiasis	0.0234351	2	34
Estrogen signaling pathway	0.0313675	3	98
Retrograde endocannabinoid signaling	0.0355695	3	103
PI3K-Akt signaling pathway	0.0356145	6	351
Tryptophan metabolism	0.0393459	2	46
ABC transporters	0.0409491	2	46
TNF signaling pathway	0.0409742	3	109

## Sheet: Down in KO KEGG
Pathway	p-value	Matched Entities	Pathway Entities of Experiment Type
Cholinergic synapse	0.000732491	4	113
Thyroid cancer	0.00477998	2	29
Tryptophan metabolism	0.0112307	2	46
Serotonergic synapse	0.0118054	3	133
Endometrial cancer	0.0148006	2	52
Hippo signaling pathway	0.017476	3	154
RIG-I-like receptor signaling pathway	0.0238397	2	68
Purine metabolism	0.0244219	3	175
Phenylalanine, tyrosine and tryptophan biosynthesis	0.0280583	1	8
Adherens junction	0.0286582	2	74
Hematopoietic cell lineage	0.0345959	2	86
Protein digestion and absorption	0.0393335	2	89
GABAergic synapse	0.0401458	2	89
Arachidonic acid metabolism	0.0409645	2	92
Glycerophospholipid metabolism	0.0417895	2	91
Morphine addiction	0.0426206	2	92
