# Supplementary material for: CRISPR/Cas9-mediated genome editing in wild-derived mice: generation of tamed wild-derived strains by mutation of the a (nonagouti) gene
Source: Sci Rep. 2017 Feb 14;7:42476. doi: 10.1038/srep42476 (PMC5307340; doi:10.1038/srep42476)
Supplement: Supplementary Table S3 [file srep42476-s4.xls]

## Sheet: Up in KO BP
Category	Term	Count	%	PValue	Genes	List Total	Pop Hits	Pop Total	Fold Enrichment	Bonferroni	Benjamini	FDR
GOTERM_BP_FAT	GO:0048706~embryonic skeletal system development	8	3.65297	3.57515e-05	NM_010452, NM_008268, NM_010451, NM_008266, NM_175730, NM_010459, NM_134032, NM_010052	151	83	13588	8.67342	0.0359482	0.0359482	0.0566421
GOTERM_BP_FAT	GO:0021546~rhombomere development	4	1.82648	4.46777e-05	NM_010451, NM_008266, NM_010262, NM_134032	151	7	13588	51.421	0.0447202	0.0226159	0.0707794
GOTERM_BP_FAT	GO:0006334~nucleosome assembly	7	3.19635	0.000151605	NM_023422, NM_178202, NM_175660, NM_178200, NM_178201, NM_175663, NM_175664	151	73	13588	8.62887	0.143803	0.0504354	0.239985
GOTERM_BP_FAT	GO:0031497~chromatin assembly	7	3.19635	0.000176114	NM_023422, NM_178202, NM_175660, NM_178200, NM_178201, NM_175663, NM_175664	151	75	13588	8.39876	0.165028	0.0440877	0.278731
GOTERM_BP_FAT	GO:0034728~nucleosome organization	7	3.19635	0.000189489	NM_023422, NM_178202, NM_175660, NM_178200, NM_178201, NM_175663, NM_175664	151	76	13588	8.28825	0.176387	0.0380674	0.299869
GOTERM_BP_FAT	GO:0065004~protein-DNA complex assembly	7	3.19635	0.000189489	NM_023422, NM_178202, NM_175660, NM_178200, NM_178201, NM_175663, NM_175664	151	76	13588	8.28825	0.176387	0.0380674	0.299869
GOTERM_BP_FAT	GO:0009952~anterior/posterior pattern formation	9	4.10959	0.000294401	NM_010452, NM_008268, NM_010451, NM_008266, NM_013553, NM_175730, NM_010262, NM_010459, NM_134032	151	153	13588	5.29334	0.260301	0.0490102	0.465533
GOTERM_BP_FAT	GO:0048562~embryonic organ morphogenesis	9	4.10959	0.000413864	NM_010452, NM_008268, NM_010451, NM_008266, NM_013553, NM_010262, NM_010459, NM_134032, NM_009377	151	161	13588	5.03032	0.345501	0.058758	0.653859
GOTERM_BP_FAT	GO:0003002~regionalization	10	4.56621	0.000614835	NM_007966, NM_010452, NM_008268, NM_010451, NM_008266, NM_013553, NM_175730, NM_010262, NM_010459, NM_134032	151	214	13588	4.20499	0.467293	0.0757041	0.969923
GOTERM_BP_FAT	GO:0048704~embryonic skeletal system morphogenesis	6	2.73973	0.000692405	NM_010452, NM_008268, NM_010451, NM_008266, NM_010459, NM_134032	151	64	13588	8.43626	0.507996	0.0757822	1.09166
GOTERM_BP_FAT	GO:0030902~hindbrain development	6	2.73973	0.000854131	NM_033652, NM_010451, NM_008266, NM_010262, NM_134032, NM_008888	151	67	13588	8.05852	0.583139	0.0837814	1.34503
GOTERM_BP_FAT	GO:0006323~DNA packaging	7	3.19635	0.000876674	NM_023422, NM_178202, NM_175660, NM_178200, NM_178201, NM_175663, NM_175664	151	101	13588	6.23671	0.59266	0.078402	1.3803
GOTERM_BP_FAT	GO:0001501~skeletal system development	11	5.02283	0.00124741	NM_010452, NM_008268, NM_010451, NM_011097, NM_008266, NM_013553, NM_175730, NM_010459, NM_134032, NM_020595, NM_010052	151	285	13588	3.47317	0.721447	0.101036	1.95863
GOTERM_BP_FAT	GO:0006333~chromatin assembly or disassembly	7	3.19635	0.00130352	NM_023422, NM_178202, NM_175660, NM_178200, NM_178201, NM_175663, NM_175664	151	109	13588	5.77897	0.737019	0.0976421	2.04587
GOTERM_BP_FAT	GO:0042416~dopamine biosynthetic process	3	1.36986	0.00176378	NM_010020, NM_009377, NM_013613	151	6	13588	44.9934	0.83597	0.121133	2.75884
GOTERM_BP_FAT	GO:0007610~behavior	13	5.93607	0.00177787	NM_011331, NM_153400, NM_008718, NM_013650, NM_010020, NM_011338, NM_008852, NM_013613, NM_009377, NM_001033954, NM_010895, NM_008324, NM_018766	151	405	13588	2.88846	0.838324	0.114389	2.78059
GOTERM_BP_FAT	GO:0048705~skeletal system morphogenesis	7	3.19635	0.00317934	NM_010452, NM_008268, NM_010451, NM_008266, NM_010459, NM_134032, NM_020595	151	130	13588	4.84544	0.961643	0.184376	4.92126
GOTERM_BP_FAT	GO:0042401~biogenic amine biosynthetic process	4	1.82648	0.00390389	NM_010020, NM_022025, NM_009377, NM_013613	151	29	13588	12.412	0.981783	0.209913	6.01057
GOTERM_BP_FAT	GO:0007389~pattern specification process	10	4.56621	0.00427954	NM_007966, NM_010452, NM_008268, NM_010451, NM_008266, NM_013553, NM_175730, NM_010262, NM_010459, NM_134032	151	284	13588	3.16855	0.98762	0.216497	6.57072
GOTERM_BP_FAT	GO:0048568~embryonic organ development	9	4.10959	0.00529946	NM_010452, NM_008268, NM_010451, NM_008266, NM_013553, NM_010262, NM_010459, NM_134032, NM_009377	151	241	13588	3.3605	0.995665	0.249017	8.07584
GOTERM_BP_FAT	GO:0001666~response to hypoxia	5	2.28311	0.00542673	NM_153400, NM_016868, NM_001081078, NM_009377, NM_013613	151	64	13588	7.03022	0.996198	0.243161	8.26206
GOTERM_BP_FAT	GO:0070482~response to oxygen levels	5	2.28311	0.00573383	NM_153400, NM_016868, NM_001081078, NM_009377, NM_013613	151	65	13588	6.92206	0.997228	0.244516	8.70993
GOTERM_BP_FAT	GO:0021602~cranial nerve morphogenesis	3	1.36986	0.00623692	NM_010452, NM_008266, NM_134032	151	11	13588	24.5418	0.998349	0.252641	9.43921
GOTERM_BP_FAT	GO:0042423~catecholamine biosynthetic process	3	1.36986	0.00743037	NM_010020, NM_009377, NM_013613	151	12	13588	22.4967	0.999518	0.282547	11.1475
GOTERM_BP_FAT	GO:0033555~multicellular organismal response to stress	4	1.82648	0.00778504	NM_153400, NM_001033954, NM_010895, NM_008324	151	37	13588	9.7283	0.999666	0.28356	11.6493
GOTERM_BP_FAT	GO:0034622~cellular macromolecular complex assembly	8	3.65297	0.0103487	NM_023422, NM_009449, NM_178202, NM_175660, NM_178200, NM_178201, NM_175663, NM_175664	151	217	13588	3.31748	0.999976	0.346943	15.1983
GOTERM_BP_FAT	GO:0006576~biogenic amine metabolic process	5	2.28311	0.0118011	NM_010020, NM_022025, NM_009377, NM_013613, NM_008324	151	80	13588	5.62417	0.999995	0.373462	17.1493
GOTERM_BP_FAT	GO:0006836~neurotransmitter transport	5	2.28311	0.0118011	NM_029210, NM_021712, NM_010020, NM_182993, NM_001146013	151	80	13588	5.62417	0.999995	0.373462	17.1493
GOTERM_BP_FAT	GO:0042398~cellular amino acid derivative biosynthetic process	4	1.82648	0.015872	NM_010020, NM_022025, NM_009377, NM_013613	151	48	13588	7.4989	1	0.454902	22.3958
GOTERM_BP_FAT	GO:0021545~cranial nerve development	3	1.36986	0.0164957	NM_010452, NM_008266, NM_134032	151	18	13588	14.9978	1	0.455727	23.1716
GOTERM_BP_FAT	GO:0048483~autonomic nervous system development	3	1.36986	0.0164957	NM_008266, NM_010262, NM_134032	151	18	13588	14.9978	1	0.455727	23.1716
GOTERM_BP_FAT	GO:0007626~locomotory behavior	8	3.65297	0.0168371	NM_011331, NM_013650, NM_010020, NM_011338, NM_008852, NM_009377, NM_013613, NM_018766	151	239	13588	3.01211	1	0.450961	23.5931
GOTERM_BP_FAT	GO:0042417~dopamine metabolic process	3	1.36986	0.0183044	NM_010020, NM_009377, NM_013613	151	19	13588	14.2084	1	0.467716	25.3803
GOTERM_BP_FAT	GO:0034621~cellular macromolecular complex subunit organization	8	3.65297	0.0190178	NM_023422, NM_009449, NM_178202, NM_175660, NM_178200, NM_178201, NM_175663, NM_175664	151	245	13588	2.93834	1	0.469667	26.235
GOTERM_BP_FAT	GO:0043933~macromolecular complex subunit organization	10	4.56621	0.0206146	NM_023422, NM_009449, NM_178202, NM_175660, NM_023630, NM_178200, NM_080434, NM_178201, NM_175663, NM_175664	151	367	13588	2.45196	1	0.486529	28.1151
GOTERM_BP_FAT	GO:0021568~rhombomere 2 development	2	0.913242	0.0219572	NM_010451, NM_010262	151	2	13588	89.9868	1	0.497888	29.661
GOTERM_BP_FAT	GO:0009072~aromatic amino acid family metabolic process	3	1.36986	0.0221587	NM_009377, NM_008324, NM_031202	151	21	13588	12.8553	1	0.490779	29.8903
GOTERM_BP_FAT	GO:0006325~chromatin organization	9	4.10959	0.0236293	NM_023422, NM_011419, Z29652, NM_178202, NM_175660, NM_178200, NM_178201, NM_009484, NM_175663, NM_175664	151	315	13588	2.57105	1	0.503228	31.5427
GOTERM_BP_FAT	GO:0050727~regulation of inflammatory response	4	1.82648	0.0249987	BC107263, NM_001033954, AK041322, NM_008324	151	57	13588	6.31486	1	0.513302	33.0485
GOTERM_BP_FAT	GO:0032101~regulation of response to external stimulus	5	2.28311	0.0272048	NM_010020, BC107263, NM_001033954, AK041322, NM_008324	151	103	13588	4.36829	1	0.533894	35.4093
GOTERM_BP_FAT	GO:0021675~nerve development	3	1.36986	0.0285039	NM_010452, NM_008266, NM_134032	151	24	13588	11.2483	1	0.541257	36.7628
GOTERM_BP_FAT	GO:0021570~rhombomere 4 development	2	0.913242	0.0327556	NM_008266, NM_134032	151	3	13588	59.9912	1	0.582907	41.009
GOTERM_BP_FAT	GO:0030182~neuron differentiation	10	4.56621	0.0328992	NM_007966, NM_033652, NM_010451, NM_010262, NM_008852, NM_010712, NM_009377, NM_013613, NM_007701, NM_010895	151	399	13588	2.25531	1	0.575306	41.1476
GOTERM_BP_FAT	GO:0065003~macromolecular complex assembly	9	4.10959	0.0339184	NM_023422, NM_009449, NM_178202, NM_175660, NM_023630, NM_178200, NM_178201, NM_175663, NM_175664	151	338	13588	2.3961	1	0.577613	42.1229
GOTERM_BP_FAT	GO:0051276~chromosome organization	10	4.56621	0.0351982	NM_023422, NM_011419, NM_016964, Z29652, NM_178202, NM_175660, NM_178200, NM_178201, NM_009484, NM_175663, NM_175664	151	404	13588	2.22739	1	0.582567	43.326
GOTERM_BP_FAT	GO:0034311~diol metabolic process	3	1.36986	0.0430429	NM_010020, NM_009377, NM_013613	151	30	13588	8.99868	1	0.649269	50.204
GOTERM_BP_FAT	GO:0009712~catechol metabolic process	3	1.36986	0.0430429	NM_010020, NM_009377, NM_013613	151	30	13588	8.99868	1	0.649269	50.204
GOTERM_BP_FAT	GO:0006584~catecholamine metabolic process	3	1.36986	0.0430429	NM_010020, NM_009377, NM_013613	151	30	13588	8.99868	1	0.649269	50.204
GOTERM_BP_FAT	GO:0018958~phenol metabolic process	3	1.36986	0.0430429	NM_010020, NM_009377, NM_013613	151	30	13588	8.99868	1	0.649269	50.204
GOTERM_BP_FAT	GO:0048666~neuron development	8	3.65297	0.0432566	NM_033652, NM_010451, NM_010262, NM_008852, NM_010712, NM_009377, NM_013613, NM_010895	151	292	13588	2.46539	1	0.642679	50.38
GOTERM_BP_FAT	GO:0021604~cranial nerve structural organization	2	0.913242	0.0434355	NM_008266, NM_134032	151	4	13588	44.9934	1	0.635966	50.5268
GOTERM_BP_FAT	GO:0021561~facial nerve development	2	0.913242	0.0434355	NM_008266, NM_134032	151	4	13588	44.9934	1	0.635966	50.5268
GOTERM_BP_FAT	GO:0021569~rhombomere 3 development	2	0.913242	0.0434355	NM_010451, NM_134032	151	4	13588	44.9934	1	0.635966	50.5268
GOTERM_BP_FAT	GO:0021612~facial nerve structural organization	2	0.913242	0.0434355	NM_008266, NM_134032	151	4	13588	44.9934	1	0.635966	50.5268
GOTERM_BP_FAT	GO:0021610~facial nerve morphogenesis	2	0.913242	0.0434355	NM_008266, NM_134032	151	4	13588	44.9934	1	0.635966	50.5268
GOTERM_BP_FAT	GO:0048598~embryonic morphogenesis	9	4.10959	0.0456676	NM_010452, NM_008268, NM_010451, NM_008266, NM_013553, NM_010262, NM_010459, NM_134032, NM_009377	151	359	13588	2.25594	1	0.646738	52.3249
GOTERM_BP_FAT	GO:0009792~embryonic development ending in birth or egg hatching	10	4.56621	0.0460642	NM_007966, NM_010452, NM_008268, NM_010451, NM_008266, NM_175730, NM_010262, NM_010459, NM_134032, NM_010052	151	425	13588	2.11734	1	0.642086	52.638
GOTERM_BP_FAT	GO:0009309~amine biosynthetic process	4	1.82648	0.0468388	NM_010020, NM_022025, NM_009377, NM_013613	151	73	13588	4.93078	1	0.640624	53.2438
Category	Term	Count	%	PValue	Genes	List Total	Pop Hits	Pop Total	Fold Enrichment	Bonferroni	Benjamini	FDR
GOTERM_CC_FAT	GO:0000786~nucleosome	7	3.19635	3.14202e-05	NM_023422, NM_178202, NM_175660, NM_178200, NM_178201, NM_175663, NM_175664	124	62	12504	11.385	0.00554602	0.00554602	0.0385863
GOTERM_CC_FAT	GO:0032993~protein-DNA complex	7	3.19635	9.27484e-05	NM_023422, NM_178202, NM_175660, NM_178200, NM_178201, NM_175663, NM_175664	124	75	12504	9.41161	0.0162832	0.00817502	0.113862
GOTERM_CC_FAT	GO:0005576~extracellular region	33	15.0685	0.0001361	NM_133892, BC004786, AK044870, AK049019, K01411, NM_145229, NM_177233, AK003267, NM_008648, NM_177024, NM_054084, NM_001039501, NM_138582, NM_008953, NM_080434, NM_020595, NM_001033954, NM_009619, NM_011331, NM_008522, NM_173184, AK081929, AK031544, NM_011338, AK085945, NM_011775, NM_027340, NM_011910, NM_011719, NM_009979, NM_001001179, NM_001037143, NM_199157	124	1680	12504	1.98076	0.0238034	0.00799827	0.167042
GOTERM_CC_FAT	GO:0043195~terminal button	3	1.36986	0.00498126	NM_021712, NM_009377, NM_001033954	124	11	12504	27.5015	0.586826	0.198261	5.9494
GOTERM_CC_FAT	GO:0000785~chromatin	7	3.19635	0.00575856	NM_023422, NM_178202, NM_175660, NM_178200, NM_178201, NM_175663, NM_175664	124	165	12504	4.27801	0.640202	0.184898	6.84788
GOTERM_CC_FAT	GO:0043679~nerve terminal	3	1.36986	0.00593921	NM_021712, NM_009377, NM_001033954	124	12	12504	25.2097	0.65159	0.161155	7.05556
GOTERM_CC_FAT	GO:0044421~extracellular region part	16	7.30594	0.00889825	NM_011331, AK044870, BC004786, AK049019, K01411, NM_145229, AK031544, AK081929, NM_011338, AK085945, NM_011775, NM_011719, NM_001001179, NM_199157, NM_080434, NM_001033954	124	774	12504	2.08452	0.794444	0.202286	10.3974
GOTERM_CC_FAT	GO:0044456~synapse part	7	3.19635	0.0182726	NM_008068, AK164213, NM_173212, NM_021369, NM_029210, NM_182993, NM_009377	124	212	12504	3.32958	0.961771	0.335035	20.2694
GOTERM_CC_FAT	GO:0033267~axon part	3	1.36986	0.0248431	NM_021712, NM_009377, NM_001033954	124	25	12504	12.1006	0.988354	0.390279	26.5819
GOTERM_CC_FAT	GO:0044427~chromosomal part	8	3.65297	0.0375034	NM_023422, NM_016964, NM_178202, NM_175660, NM_178200, NM_178201, NM_175663, NM_175664	124	318	12504	2.53682	0.998847	0.491647	37.4692
Category	Term	Count	%	PValue	Genes	List Total	Pop Hits	Pop Total	Fold Enrichment	Bonferroni	Benjamini	FDR
GOTERM_MF_FAT	GO:0043565~sequence-specific DNA binding	18	8.21918	0.000127836	NM_010452, NM_033652, NM_007966, NM_008268, NM_010451, NM_011097, NM_008266, NM_010262, NM_175730, NM_010459, NM_008852, NM_134032, NM_013613, AK084024, NM_013553, NM_010712, NM_007701, NM_008888	147	556	13288	2.92644	0.031084	0.031084	0.165628
GOTERM_MF_FAT	GO:0003700~transcription factor activity	19	8.6758	0.00211805	NM_010452, NM_008268, NM_033652, NM_007966, NM_010451, NM_011097, NM_016868, NM_008266, NM_010262, NM_175730, NM_010459, NM_008852, NM_134032, NM_013613, AK084024, NM_013553, NM_010712, NM_007701, NM_008888	147	776	13288	2.21327	0.407684	0.230379	2.71179
GOTERM_MF_FAT	GO:0003677~DNA binding	33	15.0685	0.00303917	NM_008268, NM_007966, NM_010452, NM_010451, NM_016868, NM_008266, NM_010459, NM_175730, NM_001005343, NM_009566, NM_011419, NM_008718, NM_013553, NM_033652, NM_011097, Z29652, NM_178202, NM_023630, NM_175660, NM_178200, NM_010262, NM_134032, NM_178201, NM_008852, NM_009717, NM_013613, NM_175663, NM_175664, NM_010895, NM_023422, AK084024, NM_010712, NM_007701, NM_008888	147	1781	13288	1.67491	0.528491	0.221671	3.8698
GOTERM_MF_FAT	GO:0005275~amine transmembrane transporter activity	5	2.28311	0.00504328	AF087578, NM_021712, NM_010020, NM_022025, AK165403	147	63	13288	7.17417	0.713163	0.268172	6.34553
GOTERM_MF_FAT	GO:0030528~transcription regulator activity	24	10.9589	0.00625611	NM_010452, NM_008268, NM_033652, NM_007966, NM_010451, NM_016868, NM_011097, NM_008266, NM_023630, NM_010262, NM_175730, NM_010459, NM_008852, NM_009717, NM_134032, NM_013613, NM_010895, AK084024, NM_008718, NM_153786, NM_013553, NM_010712, NM_007701, NM_008888	147	1206	13288	1.7989	0.787776	0.26657	7.81505
GOTERM_MF_FAT	GO:0015294~solute:cation symporter activity	5	2.28311	0.00847183	AF087578, NM_010020, NM_022025, NM_182993, NM_001146013	147	73	13288	6.19141	0.877722	0.295483	10.4449
GOTERM_MF_FAT	GO:0015370~solute:sodium symporter activity	4	1.82648	0.0139731	AF087578, NM_010020, NM_022025, NM_001146013	147	46	13288	7.8604	0.969059	0.391359	16.6779
GOTERM_MF_FAT	GO:0015293~symporter activity	6	2.73973	0.0151953	AF087578, NM_177787, NM_010020, NM_022025, NM_182993, NM_001146013	147	132	13288	4.10884	0.977224	0.376719	18.0073
GOTERM_MF_FAT	GO:0042165~neurotransmitter binding	5	2.28311	0.0154083	NM_008068, NM_173212, NM_021369, NM_008082, NM_018766	147	87	13288	5.19509	0.978409	0.346991	18.2369
GOTERM_MF_FAT	GO:0030594~neurotransmitter receptor activity	5	2.28311	0.0154083	NM_008068, NM_173212, NM_021369, NM_008082, NM_018766	147	87	13288	5.19509	0.978409	0.346991	18.2369
GOTERM_MF_FAT	GO:0005230~extracellular ligand-gated ion channel activity	4	1.82648	0.035975	NM_008068, NM_153400, NM_173212, NM_021369	147	66	13288	5.47846	0.999883	0.595442	37.8152
GOTERM_MF_FAT	GO:0008504~monoamine transmembrane transporter activity	2	0.913242	0.0432352	NM_021712, NM_010020	147	4	13288	45.1973	0.999982	0.629328	43.6213

## Sheet: Down in KO BP
Category	Term	Count	%	PValue	Genes	List Total	Pop Hits	Pop Total	Fold Enrichment	Bonferroni	Benjamini	FDR
GOTERM_BP_FAT	GO:0055002~striated muscle cell development	4	3.63636	0.00303209	NM_011652, AK087303, NM_001145857, D12488	74	54	13588	13.6016	0.795084	0.795084	4.30407
GOTERM_BP_FAT	GO:0055001~muscle cell development	4	3.63636	0.00428315	NM_011652, AK087303, NM_001145857, D12488	74	61	13588	12.0408	0.893606	0.673819	6.02917
GOTERM_BP_FAT	GO:0007528~neuromuscular junction development	3	2.72727	0.0066956	AK087303, NM_001145857, D12488	74	23	13588	23.9506	0.970009	0.689308	9.27427
GOTERM_BP_FAT	GO:0051146~striated muscle cell differentiation	4	3.63636	0.0121464	NM_011652, AK087303, NM_001145857, D12488	74	89	13588	8.25266	0.998304	0.797052	16.2261
GOTERM_BP_FAT	GO:0048741~skeletal muscle fiber development	3	2.72727	0.0127245	AK087303, NM_001145857, D12488	74	32	13588	17.2145	0.99875	0.737358	16.9336
GOTERM_BP_FAT	GO:0007517~muscle organ development	5	4.54545	0.0148075	NM_011652, AK087303, NM_007442, NM_001145857, D12488	74	176	13588	5.21652	0.999585	0.726892	19.4369
GOTERM_BP_FAT	GO:0006855~multidrug transport	2	1.81818	0.0160319	NM_026183, NM_001033542	74	3	13588	122.414	0.999783	0.700371	20.8753
GOTERM_BP_FAT	GO:0007601~visual perception	4	3.63636	0.0170305	NM_033614, NM_008938, NM_001159730, NM_008806	74	101	13588	7.27214	0.999872	0.673984	22.0307
GOTERM_BP_FAT	GO:0050953~sensory perception of light stimulus	4	3.63636	0.0174802	NM_033614, NM_008938, NM_001159730, NM_008806	74	102	13588	7.20085	0.999899	0.640419	22.5459
GOTERM_BP_FAT	GO:0048747~muscle fiber development	3	2.72727	0.0176659	AK087303, NM_001145857, D12488	74	38	13588	14.4964	0.999909	0.605605	22.7578
GOTERM_BP_FAT	GO:0042692~muscle cell differentiation	4	3.63636	0.0250218	NM_011652, AK087303, NM_001145857, D12488	74	117	13588	6.27766	0.999998	0.699559	30.7272
GOTERM_BP_FAT	GO:0050808~synapse organization	3	2.72727	0.0284565	AK087303, NM_001145857, D12488	74	49	13588	11.2421	1	0.715156	34.18
GOTERM_BP_FAT	GO:0014706~striated muscle tissue development	4	3.63636	0.0308801	NM_011652, AK087303, NM_001145857, D12488	74	127	13588	5.78336	1	0.716205	36.5191
GOTERM_BP_FAT	GO:0060537~muscle tissue development	4	3.63636	0.0367165	NM_011652, AK087303, NM_001145857, D12488	74	136	13588	5.40064	1	0.752109	41.8384
GOTERM_BP_FAT	GO:0048568~embryonic organ development	5	4.54545	0.040611	NM_001142920, NM_145998, BC038520, NM_009333, NM_007442, NM_017378	74	241	13588	3.80958	1	0.763726	45.1537
GOTERM_BP_FAT	GO:0007622~rhythmic behavior	2	1.81818	0.0421902	NM_010118, D12488	74	8	13588	45.9054	1	0.754961	46.4473
GOTERM_BP_FAT	GO:0048598~embryonic morphogenesis	6	5.45455	0.0436698	NM_001142920, NM_145998, BC038520, NM_009333, NM_007442, NM_001145857, NM_011536	74	359	13588	3.06889	1	0.746167	47.6333
GOTERM_BP_FAT	GO:0043062~extracellular structure organization	4	3.63636	0.0460744	AK087303, NM_001145857, NM_001081127, D12488	74	149	13588	4.92944	1	0.745363	49.5089
Category	Term	Count	%	PValue	Genes	List Total	Pop Hits	Pop Total	Fold Enrichment	Bonferroni	Benjamini	FDR
GOTERM_CC_FAT	GO:0031224~intrinsic to membrane	42	38.1818	0.0107849	NM_133661, NM_146724, AK085740, NM_146701, NM_207540, NM_008434, NM_009953, NM_146010, NM_025779, NM_001163537, NM_146844, NM_198296, NM_008806, NM_146729, AK189276, NM_001161433, NM_178386, NM_147026, NM_008427, NM_010650, AK080159, NM_017378, NM_146187, NM_001033542, AK077246, NM_026183, NM_021332, AK156983, NM_008938, NM_001033805, AK080148, NM_147084, NM_133193, NM_020047, NM_010085, NM_01060…	67	5914	12504	1.32539	0.679722	0.679722	11.4374
GOTERM_CC_FAT	GO:0016021~integral to membrane	40	36.3636	0.0192393	NM_133661, NM_146724, AK085740, NM_146701, NM_207540, NM_008434, NM_009953, NM_146010, NM_025779, NM_146844, NM_198296, NM_146729, AK189276, NM_001161433, NM_178386, NM_147026, NM_008427, NM_010650, AK080159, NM_017378, NM_146187, NM_001033542, AK077246, NM_026183, NM_021332, AK156983, NM_008938, NM_001033805, NM_147084, AK080148, NM_133193, NM_020047, NM_010085, NM_010601, NM_139269, NM_00108554…	67	5709	12504	1.3076	0.869947	0.639372	19.5557
Category	Term	Count	%	PValue	Genes	List Total	Pop Hits	Pop Total	Fold Enrichment	Bonferroni	Benjamini	FDR
GOTERM_MF_FAT	GO:0005506~iron ion binding	7	6.36364	0.00603183	NM_172382, NM_007817, NM_009414, NM_010000, AK048056, NM_008777, NM_008221	65	343	13288	4.17206	0.642463	0.642463	7.1152
GOTERM_MF_FAT	GO:0016714~oxidoreductase activity, acting on paired donors, with incorporation or reduction of molecular oxygen, reduced pteridine as one donor, and incorporation of one atom of oxygen	2	1.81818	0.0285578	NM_009414, NM_008777	65	6	13288	68.1436	0.992741	0.9148	29.7755
GOTERM_MF_FAT	GO:0046872~metal ion binding	27	24.5455	0.0300162	NM_172382, AK085740, NM_172515, NM_008434, NM_030150, NM_010118, NM_178357, NM_008221, NM_007817, BC038520, NM_008427, NM_001081127, NM_017378, NM_008777, AK048056, NM_010000, AK156983, NM_011652, AK087303, NM_010085, NM_010601, AK010997, AK036325, NM_009414, NM_009557, NM_009864, NM_001145857	65	3850	13288	1.43367	0.994377	0.822177	31.0508
GOTERM_MF_FAT	GO:0043169~cation binding	27	24.5455	0.0334443	NM_172382, AK085740, NM_172515, NM_008434, NM_030150, NM_010118, NM_178357, NM_008221, NM_007817, BC038520, NM_008427, NM_001081127, NM_017378, NM_008777, AK048056, NM_010000, AK156983, NM_011652, AK087303, NM_010085, NM_010601, AK010997, AK036325, NM_009414, NM_009557, NM_009864, NM_001145857	65	3885	13288	1.42075	0.99692	0.764417	33.9655
GOTERM_MF_FAT	GO:0043167~ion binding	27	24.5455	0.0387532	NM_172382, AK085740, NM_172515, NM_008434, NM_030150, NM_010118, NM_178357, NM_008221, NM_007817, BC038520, NM_008427, NM_001081127, NM_017378, NM_008777, AK048056, NM_010000, AK156983, NM_011652, AK087303, NM_010085, NM_010601, AK010997, AK036325, NM_009414, NM_009557, NM_009864, NM_001145857	65	3934	13288	1.40306	0.998792	0.739152	38.2569
